# Supplementary material for: Brain Network Organization in Focal Epilepsy: A Systematic Review and Meta-Analysis
Source: PLoS One. 2014 Dec 10;9(12):e114606. doi: 10.1371/journal.pone.0114606 (PMC4262431; doi:10.1371/journal.pone.0114606)
Supplement: S1 Data — RevMan files. (RM5) [file pone.0114606.s001.rm5]

<?xml version="1.0" encoding="ISO-8859-1" standalone="no"?>
<COCHRANE_REVIEW DESCRIPTION="" DOI="" GROUP_ID="" ID="229713070211124168" MERGED_FROM="" MODIFIED="2014-10-01 16:57:30 +0200" MODIFIED_BY="[Empty name]" REVIEW_NO="" REVMAN_SUB_VERSION="5.3.4 " REVMAN_VERSION="5" SPLIT_FROM="" STAGE="R" STATUS="A" TYPE="INTERVENTION" VERSION_NO="0.0">
<COVER_SHEET MODIFIED="2013-07-02 11:12:41 +0200" MODIFIED_BY="[Empty name]">
<TITLE MODIFIED="2013-07-02 11:12:41 +0200" MODIFIED_BY="[Empty name]">Global network changes in partial epilepsy as studied with graph analysis 2</TITLE>
<CONTACT>
<PERSON ID="????" ROLE="UNKNOWN">
<PREFIX/>
<FIRST_NAME/>
<MIDDLE_INITIALS/>
<LAST_NAME/>
<SUFFIX/>
<POSITION/>
<EMAIL_1/>
<EMAIL_2/>
<URL/>
<MOBILE_PHONE/>
<ADDRESS>
<DEPARTMENT/>
<ORGANISATION/>
<ADDRESS_1/>
<ADDRESS_2/>
<CITY/>
<ZIP/>
<REGION/>
<COUNTRY CODE="NONE">Other</COUNTRY>
<PHONE_1/>
<PHONE_2/>
<FAX_1/>
<FAX_2/>
</ADDRESS>
<FOOTNOTE/>
</PERSON>
</CONTACT>
<CREATORS>
<PERSON ID="????" ROLE="AUTHOR">
<PREFIX/>
<FIRST_NAME/>
<MIDDLE_INITIALS/>
<LAST_NAME/>
<SUFFIX/>
<POSITION/>
<EMAIL_1/>
<EMAIL_2/>
<URL/>
<MOBILE_PHONE/>
<ADDRESS>
<DEPARTMENT/>
<ORGANISATION/>
<ADDRESS_1/>
<ADDRESS_2/>
<CITY/>
<ZIP/>
<REGION/>
<COUNTRY CODE="NONE">Other</COUNTRY>
<PHONE_1/>
<PHONE_2/>
<FAX_1/>
<FAX_2/>
</ADDRESS>
<FOOTNOTE/>
</PERSON>
</CREATORS>
<DATES>
<UP_TO_DATE>
<DATE DAY="" MONTH="" YEAR=""/>
</UP_TO_DATE>
<LAST_SEARCH>
<DATE DAY="" MONTH="" YEAR=""/>
</LAST_SEARCH>
<NEXT_STAGE>
<DATE DAY="" MONTH="" YEAR=""/>
</NEXT_STAGE>
<PROTOCOL_PUBLISHED ISSUE="" YEAR=""/>
<REVIEW_PUBLISHED ISSUE="" YEAR=""/>
<LAST_CITATION_ISSUE ISSUE="" YEAR=""/>
</DATES>
<WHATS_NEW/>
<HISTORY/>
<SOURCES_OF_SUPPORT>
<INTERNAL_SOURCES/>
<EXTERNAL_SOURCES/>
</SOURCES_OF_SUPPORT>
<MESH_TERMS VERIFIED="NO"/>
<KEYWORDS/>
</COVER_SHEET>
<MAIN_TEXT>
<SUMMARY>
<TITLE>[Plain language title]</TITLE>
<SUMMARY_BODY>
<P>[Summary text]</P>
</SUMMARY_BODY>
</SUMMARY>
<ABSTRACT>
<ABS_BACKGROUND/>
<ABS_OBJECTIVES/>
<ABS_SEARCH_STRATEGY/>
<ABS_SELECTION_CRITERIA/>
<ABS_DATA_COLLECTION/>
<ABS_RESULTS/>
<ABS_CONCLUSIONS/>
</ABSTRACT>
<BODY>
<BACKGROUND>
<CONDITION/>
<INTERVENTION/>
<THEORY/>
<IMPORTANCE/>
</BACKGROUND>
<OBJECTIVES/>
<METHODS>
<SELECTION_CRITERIA>
<CRIT_STUDIES/>
<CRIT_PARTICIPANTS/>
<CRIT_INTERVENTIONS/>
<CRIT_OUTCOMES>
<CRIT_OUTCOMES_PRIMARY/>
<CRIT_OUTCOMES_SECONDARY/>
</CRIT_OUTCOMES>
</SELECTION_CRITERIA>
<SEARCH_METHODS>
<ELECTRONIC_SEARCHES/>
<OTHER_SEARCHES/>
</SEARCH_METHODS>
<DATA_COLLECTION>
<STUDY_SELECTION/>
<DATA_EXTRACTION/>
<QUALITY_ASSESSMENT/>
<EFFECT_MEASURES/>
<UNIT_OF_ANALYSIS/>
<MISSING_DATA/>
<HETEROGENEITY_ASSESSMENT/>
<BIAS_ASSESSMENT/>
<DATA_SYNTHESIS/>
<SUBGROUP_ANALYSIS/>
<SENSITIVITY_ANALYSIS/>
</DATA_COLLECTION>
</METHODS>
<RESULTS>
<STUDY_DESCRIPTION>
<SEARCH_RESULTS/>
<INCLUDED_STUDIES_DESCR/>
<EXCLUDED_STUDIES_DESCR/>
</STUDY_DESCRIPTION>
<STUDY_QUALITY>
<ALLOCATION/>
<BLINDING/>
<EXCLUSIONS/>
<SELECTIVE_REPORTING/>
<OTHER_BIAS_SOURCES/>
</STUDY_QUALITY>
<INTERVENTION_EFFECTS/>
</RESULTS>
<DISCUSSION>
<SUMMARY_OF_RESULTS/>
<APPLICABILITY_OF_FINDINGS/>
<QUALITY_OF_EVIDENCE/>
<POTENTIAL_BIASES/>
<AGREEMENT/>
</DISCUSSION>
<CONCLUSIONS>
<IMPLICATIONS_PRACTICE/>
<IMPLICATIONS_RESEARCH/>
</CONCLUSIONS>
</BODY>
<ACKNOWLEDGEMENTS/>
<CONFLICT_OF_INTEREST/>
<CONTRIBUTIONS/>
<PRO_REV_DIFF/>
<PUBLIC_NOTES/>
</MAIN_TEXT>
<STUDIES_AND_REFERENCES MODIFIED="2014-09-11 22:38:21 +0200" MODIFIED_BY="[Empty name]">
<STUDIES MODIFIED="2014-09-11 22:38:21 +0200" MODIFIED_BY="[Empty name]">
<INCLUDED_STUDIES MODIFIED="2014-09-11 22:38:21 +0200" MODIFIED_BY="[Empty name]">
<STUDY DATA_SOURCE="PUB" ID="STD-Bernhardt-et-al.-2011" MODIFIED="2013-07-02 11:50:29 +0200" MODIFIED_BY="[Empty name]" NAME="Bernhardt et al. 2011" YEAR="2011">
<REFERENCE PRIMARY="NO" TYPE="JOURNAL_ARTICLE">
<IDENTIFIERS/>
</REFERENCE>
<IDENTIFIERS MODIFIED="2013-07-02 11:49:18 +0200" MODIFIED_BY="[Empty name]"/>
</STUDY>
<STUDY DATA_SOURCE="PUB" ID="STD-Bonilha-et-al.-2012" MODIFIED="2013-07-02 12:14:46 +0200" MODIFIED_BY="[Empty name]" NAME="Bonilha et al. 2012" YEAR="2012">
<REFERENCE PRIMARY="NO" TYPE="JOURNAL_ARTICLE">
<IDENTIFIERS/>
</REFERENCE>
<IDENTIFIERS/>
</STUDY>
<STUDY DATA_SOURCE="PUB" ID="STD-Bosma-et-al.-2009" MODIFIED="2013-07-02 12:30:37 +0200" MODIFIED_BY="[Empty name]" NAME="Bosma et al. 2009" YEAR="2009">
<REFERENCE PRIMARY="NO" TYPE="JOURNAL_ARTICLE">
<IDENTIFIERS/>
</REFERENCE>
<IDENTIFIERS/>
</STUDY>
<STUDY DATA_SOURCE="PUB" ID="STD-Horstmann-et-al.-2010" MODIFIED="2013-07-02 12:16:26 +0200" MODIFIED_BY="[Empty name]" NAME="Horstmann et al. 2010" YEAR="2010">
<REFERENCE PRIMARY="NO" TYPE="JOURNAL_ARTICLE">
<IDENTIFIERS/>
</REFERENCE>
<IDENTIFIERS/>
</STUDY>
<STUDY DATA_SOURCE="PUB" ID="STD-Liao-et-al.-2010" MODIFIED="2013-07-02 12:17:17 +0200" MODIFIED_BY="[Empty name]" NAME="Liao et al. 2010" YEAR="2010">
<REFERENCE PRIMARY="NO" TYPE="JOURNAL_ARTICLE">
<IDENTIFIERS/>
</REFERENCE>
<IDENTIFIERS/>
</STUDY>
<STUDY DATA_SOURCE="PUB" ID="STD-Quraan-et-al.-2013" MODIFIED="2014-01-17 22:34:30 +0100" MODIFIED_BY="[Empty name]" NAME="Quraan et al. 2013" YEAR="2013">
<REFERENCE PRIMARY="NO" TYPE="JOURNAL_ARTICLE">
<IDENTIFIERS/>
</REFERENCE>
<IDENTIFIERS/>
</STUDY>
<STUDY DATA_SOURCE="PUB" ID="STD-Raj-et-al.-2010" MODIFIED="2014-01-17 22:34:20 +0100" MODIFIED_BY="[Empty name]" NAME="Raj et al. 2010" YEAR="2010">
<REFERENCE PRIMARY="NO" TYPE="JOURNAL_ARTICLE">
<IDENTIFIERS/>
</REFERENCE>
<IDENTIFIERS/>
</STUDY>
<STUDY DATA_SOURCE="PUB" ID="STD-Vaessen-et-al.-2012" MODIFIED="2013-09-10 19:57:44 +0200" MODIFIED_BY="[Empty name]" NAME="Vaessen et al. 2012" YEAR="2012">
<REFERENCE PRIMARY="NO" TYPE="JOURNAL_ARTICLE">
<IDENTIFIERS/>
</REFERENCE>
<IDENTIFIERS/>
</STUDY>
<STUDY DATA_SOURCE="PUB" ID="STD-Vaessen-et-al.-2013" MODIFIED="2013-09-10 19:57:37 +0200" MODIFIED_BY="[Empty name]" NAME="Vaessen et al. 2013" YEAR="2013">
<REFERENCE PRIMARY="NO" TYPE="JOURNAL_ARTICLE">
<IDENTIFIERS/>
</REFERENCE>
<IDENTIFIERS/>
</STUDY>
<STUDY DATA_SOURCE="PUB" ID="STD-Van-Dellen-et-al.-2012" MODIFIED="2013-07-02 12:16:43 +0200" MODIFIED_BY="[Empty name]" NAME="Van Dellen et al. 2012" YEAR="2012">
<REFERENCE PRIMARY="NO" TYPE="JOURNAL_ARTICLE">
<IDENTIFIERS/>
</REFERENCE>
<IDENTIFIERS/>
</STUDY>
<STUDY DATA_SOURCE="PUB" ID="STD-Van-Diessen-et-al.-2013" MODIFIED="2013-07-02 12:17:01 +0200" MODIFIED_BY="[Empty name]" NAME="Van Diessen et al. 2013" YEAR="2013">
<REFERENCE PRIMARY="NO" TYPE="JOURNAL_ARTICLE">
<IDENTIFIERS/>
</REFERENCE>
<IDENTIFIERS/>
</STUDY>
<STUDY DATA_SOURCE="PUB" ID="STD-Vlooswijk-et-al.-2011" MODIFIED="2013-07-02 12:17:32 +0200" MODIFIED_BY="[Empty name]" NAME="Vlooswijk et al. 2011" YEAR="2011">
<REFERENCE PRIMARY="NO" TYPE="JOURNAL_ARTICLE">
<IDENTIFIERS/>
</REFERENCE>
<IDENTIFIERS/>
</STUDY>
</INCLUDED_STUDIES>
<EXCLUDED_STUDIES/>
<AWAITING_STUDIES/>
<ONGOING_STUDIES/>
</STUDIES>
<OTHER_REFERENCES>
<ADDITIONAL_REFERENCES/>
<OTHER_VERSIONS_REFERENCES/>
<PENDING_REFERENCES/>
</OTHER_REFERENCES>
</STUDIES_AND_REFERENCES>
<CHARACTERISTICS_OF_STUDIES MODIFIED="2014-09-11 22:38:21 +0200" MODIFIED_BY="[Empty name]">
<CHARACTERISTICS_OF_INCLUDED_STUDIES MODIFIED="2014-09-11 22:38:21 +0200" MODIFIED_BY="[Empty name]" SORT_BY="STUDY" USER_DEF_1_ENABLED="NO" USER_DEF_2_ENABLED="NO" USER_DEF_3_ENABLED="NO">
<INCLUDED_CHAR STUDY_ID="STD-Bernhardt-et-al.-2011">
<CHAR_METHODS/>
<CHAR_PARTICIPANTS/>
<CHAR_INTERVENTIONS/>
<CHAR_OUTCOMES/>
<CHAR_NOTES/>
</INCLUDED_CHAR>
<INCLUDED_CHAR MODIFIED="2013-07-02 13:00:51 +0200" MODIFIED_BY="[Empty name]" STUDY_ID="STD-Bonilha-et-al.-2012">
<CHAR_METHODS MODIFIED="2013-07-02 13:00:46 +0200" MODIFIED_BY="[Empty name]"/>
<CHAR_PARTICIPANTS MODIFIED="2013-07-02 13:00:51 +0200" MODIFIED_BY="[Empty name]"/>
<CHAR_INTERVENTIONS MODIFIED="2013-07-02 13:00:46 +0200" MODIFIED_BY="[Empty name]"/>
<CHAR_OUTCOMES MODIFIED="2013-07-02 13:00:46 +0200" MODIFIED_BY="[Empty name]"/>
<CHAR_NOTES MODIFIED="2013-07-02 13:00:46 +0200" MODIFIED_BY="[Empty name]"/>
</INCLUDED_CHAR>
<INCLUDED_CHAR STUDY_ID="STD-Bosma-et-al.-2009">
<CHAR_METHODS/>
<CHAR_PARTICIPANTS/>
<CHAR_INTERVENTIONS/>
<CHAR_OUTCOMES/>
<CHAR_NOTES/>
</INCLUDED_CHAR>
<INCLUDED_CHAR STUDY_ID="STD-Horstmann-et-al.-2010">
<CHAR_METHODS/>
<CHAR_PARTICIPANTS/>
<CHAR_INTERVENTIONS/>
<CHAR_OUTCOMES/>
<CHAR_NOTES/>
</INCLUDED_CHAR>
<INCLUDED_CHAR STUDY_ID="STD-Liao-et-al.-2010">
<CHAR_METHODS/>
<CHAR_PARTICIPANTS/>
<CHAR_INTERVENTIONS/>
<CHAR_OUTCOMES/>
<CHAR_NOTES/>
</INCLUDED_CHAR>
<INCLUDED_CHAR STUDY_ID="STD-Quraan-et-al.-2013">
<CHAR_METHODS/>
<CHAR_PARTICIPANTS/>
<CHAR_INTERVENTIONS/>
<CHAR_OUTCOMES/>
<CHAR_NOTES/>
</INCLUDED_CHAR>
<INCLUDED_CHAR STUDY_ID="STD-Raj-et-al.-2010">
<CHAR_METHODS/>
<CHAR_PARTICIPANTS/>
<CHAR_INTERVENTIONS/>
<CHAR_OUTCOMES/>
<CHAR_NOTES/>
</INCLUDED_CHAR>
<INCLUDED_CHAR STUDY_ID="STD-Vaessen-et-al.-2012">
<CHAR_METHODS/>
<CHAR_PARTICIPANTS/>
<CHAR_INTERVENTIONS/>
<CHAR_OUTCOMES/>
<CHAR_NOTES/>
</INCLUDED_CHAR>
<INCLUDED_CHAR STUDY_ID="STD-Vaessen-et-al.-2013">
<CHAR_METHODS/>
<CHAR_PARTICIPANTS/>
<CHAR_INTERVENTIONS/>
<CHAR_OUTCOMES/>
<CHAR_NOTES/>
</INCLUDED_CHAR>
<INCLUDED_CHAR STUDY_ID="STD-Van-Dellen-et-al.-2012">
<CHAR_METHODS/>
<CHAR_PARTICIPANTS/>
<CHAR_INTERVENTIONS/>
<CHAR_OUTCOMES/>
<CHAR_NOTES/>
</INCLUDED_CHAR>
<INCLUDED_CHAR STUDY_ID="STD-Van-Diessen-et-al.-2013">
<CHAR_METHODS/>
<CHAR_PARTICIPANTS/>
<CHAR_INTERVENTIONS/>
<CHAR_OUTCOMES/>
<CHAR_NOTES/>
</INCLUDED_CHAR>
<INCLUDED_CHAR STUDY_ID="STD-Vlooswijk-et-al.-2011">
<CHAR_METHODS/>
<CHAR_PARTICIPANTS/>
<CHAR_INTERVENTIONS/>
<CHAR_OUTCOMES/>
<CHAR_NOTES/>
</INCLUDED_CHAR>
<FOOTNOTES/>
</CHARACTERISTICS_OF_INCLUDED_STUDIES>
<CHARACTERISTICS_OF_EXCLUDED_STUDIES SORT_BY="STUDY">
<FOOTNOTES/>
</CHARACTERISTICS_OF_EXCLUDED_STUDIES>
<CHARACTERISTICS_OF_AWAITING_STUDIES SORT_BY="STUDY" USER_DEF_1_ENABLED="NO" USER_DEF_2_ENABLED="NO" USER_DEF_3_ENABLED="NO">
<FOOTNOTES/>
</CHARACTERISTICS_OF_AWAITING_STUDIES>
<CHARACTERISTICS_OF_ONGOING_STUDIES SORT_BY="STUDY" USER_DEF_1_ENABLED="NO" USER_DEF_2_ENABLED="NO" USER_DEF_3_ENABLED="NO">
<FOOTNOTES/>
</CHARACTERISTICS_OF_ONGOING_STUDIES>
</CHARACTERISTICS_OF_STUDIES>
<QUALITY_ITEMS MODIFIED="2014-09-11 22:38:21 +0200" MODIFIED_BY="[Empty name]">
<QUALITY_ITEM CORE_ITEM="YES" ID="QIT-01" LEVEL="STUDY" MODIFIED="2014-09-11 22:38:21 +0200" MODIFIED_BY="[Empty name]" NO="1">
<NAME>Random sequence generation (selection bias)</NAME>
<DESCRIPTION>
<P>Selection bias (biased allocation to interventions) due to inadequate generation of a randomised sequence</P>
</DESCRIPTION>
<QUALITY_ITEM_DATA>
<QUALITY_ITEM_DATA_ENTRY RESULT="UNKNOWN" STUDY_ID="STD-Bernhardt-et-al.-2011">
<DESCRIPTION/>
</QUALITY_ITEM_DATA_ENTRY>
<QUALITY_ITEM_DATA_ENTRY RESULT="UNKNOWN" STUDY_ID="STD-Bonilha-et-al.-2012">
<DESCRIPTION/>
</QUALITY_ITEM_DATA_ENTRY>
<QUALITY_ITEM_DATA_ENTRY RESULT="UNKNOWN" STUDY_ID="STD-Bosma-et-al.-2009">
<DESCRIPTION/>
</QUALITY_ITEM_DATA_ENTRY>
<QUALITY_ITEM_DATA_ENTRY RESULT="UNKNOWN" STUDY_ID="STD-Horstmann-et-al.-2010">
<DESCRIPTION/>
</QUALITY_ITEM_DATA_ENTRY>
<QUALITY_ITEM_DATA_ENTRY RESULT="UNKNOWN" STUDY_ID="STD-Liao-et-al.-2010">
<DESCRIPTION/>
</QUALITY_ITEM_DATA_ENTRY>
<QUALITY_ITEM_DATA_ENTRY RESULT="UNKNOWN" STUDY_ID="STD-Quraan-et-al.-2013">
<DESCRIPTION/>
</QUALITY_ITEM_DATA_ENTRY>
<QUALITY_ITEM_DATA_ENTRY RESULT="UNKNOWN" STUDY_ID="STD-Raj-et-al.-2010">
<DESCRIPTION/>
</QUALITY_ITEM_DATA_ENTRY>
<QUALITY_ITEM_DATA_ENTRY RESULT="UNKNOWN" STUDY_ID="STD-Vaessen-et-al.-2012">
<DESCRIPTION/>
</QUALITY_ITEM_DATA_ENTRY>
<QUALITY_ITEM_DATA_ENTRY RESULT="UNKNOWN" STUDY_ID="STD-Vaessen-et-al.-2013">
<DESCRIPTION/>
</QUALITY_ITEM_DATA_ENTRY>
<QUALITY_ITEM_DATA_ENTRY RESULT="UNKNOWN" STUDY_ID="STD-Van-Dellen-et-al.-2012">
<DESCRIPTION/>
</QUALITY_ITEM_DATA_ENTRY>
<QUALITY_ITEM_DATA_ENTRY RESULT="UNKNOWN" STUDY_ID="STD-Van-Diessen-et-al.-2013">
<DESCRIPTION/>
</QUALITY_ITEM_DATA_ENTRY>
<QUALITY_ITEM_DATA_ENTRY RESULT="UNKNOWN" STUDY_ID="STD-Vlooswijk-et-al.-2011">
<DESCRIPTION/>
</QUALITY_ITEM_DATA_ENTRY>
</QUALITY_ITEM_DATA>
</QUALITY_ITEM>
<QUALITY_ITEM CORE_ITEM="YES" ID="QIT-02" LEVEL="STUDY" MODIFIED="2014-09-11 22:38:21 +0200" MODIFIED_BY="[Empty name]" NO="2">
<NAME>Allocation concealment (selection bias)</NAME>
<DESCRIPTION>
<P>Selection bias (biased allocation to interventions) due to inadequate concealment of allocations prior to assignment</P>
</DESCRIPTION>
<QUALITY_ITEM_DATA>
<QUALITY_ITEM_DATA_ENTRY RESULT="UNKNOWN" STUDY_ID="STD-Bernhardt-et-al.-2011">
<DESCRIPTION/>
</QUALITY_ITEM_DATA_ENTRY>
<QUALITY_ITEM_DATA_ENTRY RESULT="UNKNOWN" STUDY_ID="STD-Bonilha-et-al.-2012">
<DESCRIPTION/>
</QUALITY_ITEM_DATA_ENTRY>
<QUALITY_ITEM_DATA_ENTRY RESULT="UNKNOWN" STUDY_ID="STD-Bosma-et-al.-2009">
<DESCRIPTION/>
</QUALITY_ITEM_DATA_ENTRY>
<QUALITY_ITEM_DATA_ENTRY RESULT="UNKNOWN" STUDY_ID="STD-Horstmann-et-al.-2010">
<DESCRIPTION/>
</QUALITY_ITEM_DATA_ENTRY>
<QUALITY_ITEM_DATA_ENTRY RESULT="UNKNOWN" STUDY_ID="STD-Liao-et-al.-2010">
<DESCRIPTION/>
</QUALITY_ITEM_DATA_ENTRY>
<QUALITY_ITEM_DATA_ENTRY RESULT="UNKNOWN" STUDY_ID="STD-Quraan-et-al.-2013">
<DESCRIPTION/>
</QUALITY_ITEM_DATA_ENTRY>
<QUALITY_ITEM_DATA_ENTRY RESULT="UNKNOWN" STUDY_ID="STD-Raj-et-al.-2010">
<DESCRIPTION/>
</QUALITY_ITEM_DATA_ENTRY>
<QUALITY_ITEM_DATA_ENTRY RESULT="UNKNOWN" STUDY_ID="STD-Vaessen-et-al.-2012">
<DESCRIPTION/>
</QUALITY_ITEM_DATA_ENTRY>
<QUALITY_ITEM_DATA_ENTRY RESULT="UNKNOWN" STUDY_ID="STD-Vaessen-et-al.-2013">
<DESCRIPTION/>
</QUALITY_ITEM_DATA_ENTRY>
<QUALITY_ITEM_DATA_ENTRY RESULT="UNKNOWN" STUDY_ID="STD-Van-Dellen-et-al.-2012">
<DESCRIPTION/>
</QUALITY_ITEM_DATA_ENTRY>
<QUALITY_ITEM_DATA_ENTRY RESULT="UNKNOWN" STUDY_ID="STD-Van-Diessen-et-al.-2013">
<DESCRIPTION/>
</QUALITY_ITEM_DATA_ENTRY>
<QUALITY_ITEM_DATA_ENTRY RESULT="UNKNOWN" STUDY_ID="STD-Vlooswijk-et-al.-2011">
<DESCRIPTION/>
</QUALITY_ITEM_DATA_ENTRY>
</QUALITY_ITEM_DATA>
</QUALITY_ITEM>
<QUALITY_ITEM CORE_ITEM="YES" ID="QIT-03" LEVEL="GROUP" MODIFIED="2014-09-11 22:38:21 +0200" MODIFIED_BY="[Empty name]" NO="3">
<NAME>Blinding of participants and personnel (performance bias)</NAME>
<DESCRIPTION>
<P>Performance bias due to knowledge of the allocated interventions by participants and personnel during the study</P>
</DESCRIPTION>
<QUALITY_ITEM_DATA_ENTRY_GROUP ID="QIG-03.01" NO="1">
<NAME>All outcomes</NAME>
</QUALITY_ITEM_DATA_ENTRY_GROUP>
<QUALITY_ITEM_DATA>
<QUALITY_ITEM_DATA_ENTRY GROUP_ID="QIG-03.01" RESULT="UNKNOWN" STUDY_ID="STD-Bernhardt-et-al.-2011">
<DESCRIPTION/>
</QUALITY_ITEM_DATA_ENTRY>
<QUALITY_ITEM_DATA_ENTRY GROUP_ID="QIG-03.01" RESULT="UNKNOWN" STUDY_ID="STD-Bonilha-et-al.-2012">
<DESCRIPTION/>
</QUALITY_ITEM_DATA_ENTRY>
<QUALITY_ITEM_DATA_ENTRY GROUP_ID="QIG-03.01" RESULT="UNKNOWN" STUDY_ID="STD-Bosma-et-al.-2009">
<DESCRIPTION/>
</QUALITY_ITEM_DATA_ENTRY>
<QUALITY_ITEM_DATA_ENTRY GROUP_ID="QIG-03.01" RESULT="UNKNOWN" STUDY_ID="STD-Horstmann-et-al.-2010">
<DESCRIPTION/>
</QUALITY_ITEM_DATA_ENTRY>
<QUALITY_ITEM_DATA_ENTRY GROUP_ID="QIG-03.01" RESULT="UNKNOWN" STUDY_ID="STD-Liao-et-al.-2010">
<DESCRIPTION/>
</QUALITY_ITEM_DATA_ENTRY>
<QUALITY_ITEM_DATA_ENTRY GROUP_ID="QIG-03.01" RESULT="UNKNOWN" STUDY_ID="STD-Quraan-et-al.-2013">
<DESCRIPTION/>
</QUALITY_ITEM_DATA_ENTRY>
<QUALITY_ITEM_DATA_ENTRY GROUP_ID="QIG-03.01" RESULT="UNKNOWN" STUDY_ID="STD-Raj-et-al.-2010">
<DESCRIPTION/>
</QUALITY_ITEM_DATA_ENTRY>
<QUALITY_ITEM_DATA_ENTRY GROUP_ID="QIG-03.01" RESULT="UNKNOWN" STUDY_ID="STD-Vaessen-et-al.-2012">
<DESCRIPTION/>
</QUALITY_ITEM_DATA_ENTRY>
<QUALITY_ITEM_DATA_ENTRY GROUP_ID="QIG-03.01" RESULT="UNKNOWN" STUDY_ID="STD-Vaessen-et-al.-2013">
<DESCRIPTION/>
</QUALITY_ITEM_DATA_ENTRY>
<QUALITY_ITEM_DATA_ENTRY GROUP_ID="QIG-03.01" RESULT="UNKNOWN" STUDY_ID="STD-Van-Dellen-et-al.-2012">
<DESCRIPTION/>
</QUALITY_ITEM_DATA_ENTRY>
<QUALITY_ITEM_DATA_ENTRY GROUP_ID="QIG-03.01" RESULT="UNKNOWN" STUDY_ID="STD-Van-Diessen-et-al.-2013">
<DESCRIPTION/>
</QUALITY_ITEM_DATA_ENTRY>
<QUALITY_ITEM_DATA_ENTRY GROUP_ID="QIG-03.01" RESULT="UNKNOWN" STUDY_ID="STD-Vlooswijk-et-al.-2011">
<DESCRIPTION/>
</QUALITY_ITEM_DATA_ENTRY>
</QUALITY_ITEM_DATA>
</QUALITY_ITEM>
<QUALITY_ITEM CORE_ITEM="YES" ID="QIT-04" LEVEL="GROUP" MODIFIED="2014-09-11 22:38:21 +0200" MODIFIED_BY="[Empty name]" NO="4">
<NAME>Blinding of outcome assessment (detection bias)</NAME>
<DESCRIPTION>
<P>Detection bias due to knowledge of the allocated interventions by outcome assessors</P>
</DESCRIPTION>
<QUALITY_ITEM_DATA_ENTRY_GROUP ID="QIG-04.01" NO="1">
<NAME>All outcomes</NAME>
</QUALITY_ITEM_DATA_ENTRY_GROUP>
<QUALITY_ITEM_DATA>
<QUALITY_ITEM_DATA_ENTRY GROUP_ID="QIG-04.01" RESULT="UNKNOWN" STUDY_ID="STD-Bernhardt-et-al.-2011">
<DESCRIPTION/>
</QUALITY_ITEM_DATA_ENTRY>
<QUALITY_ITEM_DATA_ENTRY GROUP_ID="QIG-04.01" RESULT="UNKNOWN" STUDY_ID="STD-Bonilha-et-al.-2012">
<DESCRIPTION/>
</QUALITY_ITEM_DATA_ENTRY>
<QUALITY_ITEM_DATA_ENTRY GROUP_ID="QIG-04.01" RESULT="UNKNOWN" STUDY_ID="STD-Bosma-et-al.-2009">
<DESCRIPTION/>
</QUALITY_ITEM_DATA_ENTRY>
<QUALITY_ITEM_DATA_ENTRY GROUP_ID="QIG-04.01" RESULT="UNKNOWN" STUDY_ID="STD-Horstmann-et-al.-2010">
<DESCRIPTION/>
</QUALITY_ITEM_DATA_ENTRY>
<QUALITY_ITEM_DATA_ENTRY GROUP_ID="QIG-04.01" RESULT="UNKNOWN" STUDY_ID="STD-Liao-et-al.-2010">
<DESCRIPTION/>
</QUALITY_ITEM_DATA_ENTRY>
<QUALITY_ITEM_DATA_ENTRY GROUP_ID="QIG-04.01" RESULT="UNKNOWN" STUDY_ID="STD-Quraan-et-al.-2013">
<DESCRIPTION/>
</QUALITY_ITEM_DATA_ENTRY>
<QUALITY_ITEM_DATA_ENTRY GROUP_ID="QIG-04.01" RESULT="UNKNOWN" STUDY_ID="STD-Raj-et-al.-2010">
<DESCRIPTION/>
</QUALITY_ITEM_DATA_ENTRY>
<QUALITY_ITEM_DATA_ENTRY GROUP_ID="QIG-04.01" RESULT="UNKNOWN" STUDY_ID="STD-Vaessen-et-al.-2012">
<DESCRIPTION/>
</QUALITY_ITEM_DATA_ENTRY>
<QUALITY_ITEM_DATA_ENTRY GROUP_ID="QIG-04.01" RESULT="UNKNOWN" STUDY_ID="STD-Vaessen-et-al.-2013">
<DESCRIPTION/>
</QUALITY_ITEM_DATA_ENTRY>
<QUALITY_ITEM_DATA_ENTRY GROUP_ID="QIG-04.01" RESULT="UNKNOWN" STUDY_ID="STD-Van-Dellen-et-al.-2012">
<DESCRIPTION/>
</QUALITY_ITEM_DATA_ENTRY>
<QUALITY_ITEM_DATA_ENTRY GROUP_ID="QIG-04.01" RESULT="UNKNOWN" STUDY_ID="STD-Van-Diessen-et-al.-2013">
<DESCRIPTION/>
</QUALITY_ITEM_DATA_ENTRY>
<QUALITY_ITEM_DATA_ENTRY GROUP_ID="QIG-04.01" RESULT="UNKNOWN" STUDY_ID="STD-Vlooswijk-et-al.-2011">
<DESCRIPTION/>
</QUALITY_ITEM_DATA_ENTRY>
</QUALITY_ITEM_DATA>
</QUALITY_ITEM>
<QUALITY_ITEM CORE_ITEM="YES" ID="QIT-05" LEVEL="GROUP" MODIFIED="2014-09-11 22:38:21 +0200" MODIFIED_BY="[Empty name]" NO="5">
<NAME>Incomplete outcome data (attrition bias)</NAME>
<DESCRIPTION>
<P>Attrition bias due to amount, nature or handling of incomplete outcome data</P>
</DESCRIPTION>
<QUALITY_ITEM_DATA_ENTRY_GROUP ID="QIG-05.01" NO="1">
<NAME>All outcomes</NAME>
</QUALITY_ITEM_DATA_ENTRY_GROUP>
<QUALITY_ITEM_DATA>
<QUALITY_ITEM_DATA_ENTRY GROUP_ID="QIG-05.01" RESULT="UNKNOWN" STUDY_ID="STD-Bernhardt-et-al.-2011">
<DESCRIPTION/>
</QUALITY_ITEM_DATA_ENTRY>
<QUALITY_ITEM_DATA_ENTRY GROUP_ID="QIG-05.01" RESULT="UNKNOWN" STUDY_ID="STD-Bonilha-et-al.-2012">
<DESCRIPTION/>
</QUALITY_ITEM_DATA_ENTRY>
<QUALITY_ITEM_DATA_ENTRY GROUP_ID="QIG-05.01" RESULT="UNKNOWN" STUDY_ID="STD-Bosma-et-al.-2009">
<DESCRIPTION/>
</QUALITY_ITEM_DATA_ENTRY>
<QUALITY_ITEM_DATA_ENTRY GROUP_ID="QIG-05.01" RESULT="UNKNOWN" STUDY_ID="STD-Horstmann-et-al.-2010">
<DESCRIPTION/>
</QUALITY_ITEM_DATA_ENTRY>
<QUALITY_ITEM_DATA_ENTRY GROUP_ID="QIG-05.01" RESULT="UNKNOWN" STUDY_ID="STD-Liao-et-al.-2010">
<DESCRIPTION/>
</QUALITY_ITEM_DATA_ENTRY>
<QUALITY_ITEM_DATA_ENTRY GROUP_ID="QIG-05.01" RESULT="UNKNOWN" STUDY_ID="STD-Quraan-et-al.-2013">
<DESCRIPTION/>
</QUALITY_ITEM_DATA_ENTRY>
<QUALITY_ITEM_DATA_ENTRY GROUP_ID="QIG-05.01" RESULT="UNKNOWN" STUDY_ID="STD-Raj-et-al.-2010">
<DESCRIPTION/>
</QUALITY_ITEM_DATA_ENTRY>
<QUALITY_ITEM_DATA_ENTRY GROUP_ID="QIG-05.01" RESULT="UNKNOWN" STUDY_ID="STD-Vaessen-et-al.-2012">
<DESCRIPTION/>
</QUALITY_ITEM_DATA_ENTRY>
<QUALITY_ITEM_DATA_ENTRY GROUP_ID="QIG-05.01" RESULT="UNKNOWN" STUDY_ID="STD-Vaessen-et-al.-2013">
<DESCRIPTION/>
</QUALITY_ITEM_DATA_ENTRY>
<QUALITY_ITEM_DATA_ENTRY GROUP_ID="QIG-05.01" RESULT="UNKNOWN" STUDY_ID="STD-Van-Dellen-et-al.-2012">
<DESCRIPTION/>
</QUALITY_ITEM_DATA_ENTRY>
<QUALITY_ITEM_DATA_ENTRY GROUP_ID="QIG-05.01" RESULT="UNKNOWN" STUDY_ID="STD-Van-Diessen-et-al.-2013">
<DESCRIPTION/>
</QUALITY_ITEM_DATA_ENTRY>
<QUALITY_ITEM_DATA_ENTRY GROUP_ID="QIG-05.01" RESULT="UNKNOWN" STUDY_ID="STD-Vlooswijk-et-al.-2011">
<DESCRIPTION/>
</QUALITY_ITEM_DATA_ENTRY>
</QUALITY_ITEM_DATA>
</QUALITY_ITEM>
<QUALITY_ITEM CORE_ITEM="YES" ID="QIT-06" LEVEL="STUDY" MODIFIED="2014-09-11 22:38:21 +0200" MODIFIED_BY="[Empty name]" NO="6">
<NAME>Selective reporting (reporting bias)</NAME>
<DESCRIPTION>
<P>Reporting bias due to selective outcome reporting</P>
</DESCRIPTION>
<QUALITY_ITEM_DATA>
<QUALITY_ITEM_DATA_ENTRY RESULT="UNKNOWN" STUDY_ID="STD-Bernhardt-et-al.-2011">
<DESCRIPTION/>
</QUALITY_ITEM_DATA_ENTRY>
<QUALITY_ITEM_DATA_ENTRY RESULT="UNKNOWN" STUDY_ID="STD-Bonilha-et-al.-2012">
<DESCRIPTION/>
</QUALITY_ITEM_DATA_ENTRY>
<QUALITY_ITEM_DATA_ENTRY RESULT="UNKNOWN" STUDY_ID="STD-Bosma-et-al.-2009">
<DESCRIPTION/>
</QUALITY_ITEM_DATA_ENTRY>
<QUALITY_ITEM_DATA_ENTRY RESULT="UNKNOWN" STUDY_ID="STD-Horstmann-et-al.-2010">
<DESCRIPTION/>
</QUALITY_ITEM_DATA_ENTRY>
<QUALITY_ITEM_DATA_ENTRY RESULT="UNKNOWN" STUDY_ID="STD-Liao-et-al.-2010">
<DESCRIPTION/>
</QUALITY_ITEM_DATA_ENTRY>
<QUALITY_ITEM_DATA_ENTRY RESULT="UNKNOWN" STUDY_ID="STD-Quraan-et-al.-2013">
<DESCRIPTION/>
</QUALITY_ITEM_DATA_ENTRY>
<QUALITY_ITEM_DATA_ENTRY RESULT="UNKNOWN" STUDY_ID="STD-Raj-et-al.-2010">
<DESCRIPTION/>
</QUALITY_ITEM_DATA_ENTRY>
<QUALITY_ITEM_DATA_ENTRY RESULT="UNKNOWN" STUDY_ID="STD-Vaessen-et-al.-2012">
<DESCRIPTION/>
</QUALITY_ITEM_DATA_ENTRY>
<QUALITY_ITEM_DATA_ENTRY RESULT="UNKNOWN" STUDY_ID="STD-Vaessen-et-al.-2013">
<DESCRIPTION/>
</QUALITY_ITEM_DATA_ENTRY>
<QUALITY_ITEM_DATA_ENTRY RESULT="UNKNOWN" STUDY_ID="STD-Van-Dellen-et-al.-2012">
<DESCRIPTION/>
</QUALITY_ITEM_DATA_ENTRY>
<QUALITY_ITEM_DATA_ENTRY RESULT="UNKNOWN" STUDY_ID="STD-Van-Diessen-et-al.-2013">
<DESCRIPTION/>
</QUALITY_ITEM_DATA_ENTRY>
<QUALITY_ITEM_DATA_ENTRY RESULT="UNKNOWN" STUDY_ID="STD-Vlooswijk-et-al.-2011">
<DESCRIPTION/>
</QUALITY_ITEM_DATA_ENTRY>
</QUALITY_ITEM_DATA>
</QUALITY_ITEM>
<QUALITY_ITEM CORE_ITEM="YES" ID="QIT-07" LEVEL="STUDY" MODIFIED="2014-09-11 22:38:21 +0200" MODIFIED_BY="[Empty name]" NO="7">
<NAME>Other bias</NAME>
<DESCRIPTION>
<P>Bias due to problems not covered elsewhere in the table</P>
</DESCRIPTION>
<QUALITY_ITEM_DATA>
<QUALITY_ITEM_DATA_ENTRY RESULT="UNKNOWN" STUDY_ID="STD-Bernhardt-et-al.-2011">
<DESCRIPTION/>
</QUALITY_ITEM_DATA_ENTRY>
<QUALITY_ITEM_DATA_ENTRY RESULT="UNKNOWN" STUDY_ID="STD-Bonilha-et-al.-2012">
<DESCRIPTION/>
</QUALITY_ITEM_DATA_ENTRY>
<QUALITY_ITEM_DATA_ENTRY RESULT="UNKNOWN" STUDY_ID="STD-Bosma-et-al.-2009">
<DESCRIPTION/>
</QUALITY_ITEM_DATA_ENTRY>
<QUALITY_ITEM_DATA_ENTRY RESULT="UNKNOWN" STUDY_ID="STD-Horstmann-et-al.-2010">
<DESCRIPTION/>
</QUALITY_ITEM_DATA_ENTRY>
<QUALITY_ITEM_DATA_ENTRY RESULT="UNKNOWN" STUDY_ID="STD-Liao-et-al.-2010">
<DESCRIPTION/>
</QUALITY_ITEM_DATA_ENTRY>
<QUALITY_ITEM_DATA_ENTRY RESULT="UNKNOWN" STUDY_ID="STD-Quraan-et-al.-2013">
<DESCRIPTION/>
</QUALITY_ITEM_DATA_ENTRY>
<QUALITY_ITEM_DATA_ENTRY RESULT="UNKNOWN" STUDY_ID="STD-Raj-et-al.-2010">
<DESCRIPTION/>
</QUALITY_ITEM_DATA_ENTRY>
<QUALITY_ITEM_DATA_ENTRY RESULT="UNKNOWN" STUDY_ID="STD-Vaessen-et-al.-2012">
<DESCRIPTION/>
</QUALITY_ITEM_DATA_ENTRY>
<QUALITY_ITEM_DATA_ENTRY RESULT="UNKNOWN" STUDY_ID="STD-Vaessen-et-al.-2013">
<DESCRIPTION/>
</QUALITY_ITEM_DATA_ENTRY>
<QUALITY_ITEM_DATA_ENTRY RESULT="UNKNOWN" STUDY_ID="STD-Van-Dellen-et-al.-2012">
<DESCRIPTION/>
</QUALITY_ITEM_DATA_ENTRY>
<QUALITY_ITEM_DATA_ENTRY RESULT="UNKNOWN" STUDY_ID="STD-Van-Diessen-et-al.-2013">
<DESCRIPTION/>
</QUALITY_ITEM_DATA_ENTRY>
<QUALITY_ITEM_DATA_ENTRY RESULT="UNKNOWN" STUDY_ID="STD-Vlooswijk-et-al.-2011">
<DESCRIPTION/>
</QUALITY_ITEM_DATA_ENTRY>
</QUALITY_ITEM_DATA>
</QUALITY_ITEM>
</QUALITY_ITEMS>
<SOF_TABLES/>
<ADDITIONAL_TABLES MODIFIED="2013-07-02 13:00:18 +0200" MODIFIED_BY="[Empty name]">
<ADDITIONAL_TABLE ID="TBL-01" MODIFIED="2013-07-02 13:00:18 +0200" MODIFIED_BY="[Empty name]" NO="1">
<TITLE MODIFIED="2013-07-02 12:54:00 +0200" MODIFIED_BY="[Empty name]">Study characteristics</TITLE>
<TABLE COLS="10" ROWS="28">
<TR>
<TD>
<P>Study</P>
</TD>
<TD>
<P>Group</P>
</TD>
<TD>
<P>N</P>
</TD>
<TD>
<P>Sex (F/M)</P>
</TD>
<TD>
<P>Age (SD)</P>
</TD>
<TD>
<P>Duration (SD)</P>
</TD>
<TD>
<P>Type of lesion</P>
</TD>
<TD>
<P>Medication</P>
</TD>
<TD>
<P/>
</TD>
<TD>
<P/>
</TD>
</TR>
<TR>
<TD>
<P/>
</TD>
<TD>
<P/>
</TD>
<TD>
<P/>
</TD>
<TD>
<P/>
</TD>
<TD>
<P/>
</TD>
<TD>
<P/>
</TD>
<TD>
<P/>
</TD>
<TD>
<P/>
</TD>
<TD>
<P/>
</TD>
<TD>
<P/>
</TD>
</TR>
<TR>
<TD>
<P/>
</TD>
<TD>
<P/>
</TD>
<TD>
<P/>
</TD>
<TD>
<P/>
</TD>
<TD>
<P/>
</TD>
<TD>
<P/>
</TD>
<TD>
<P/>
</TD>
<TD>
<P/>
</TD>
<TD>
<P/>
</TD>
<TD>
<P/>
</TD>
</TR>
<TR>
<TD>
<P/>
</TD>
<TD>
<P/>
</TD>
<TD>
<P/>
</TD>
<TD>
<P/>
</TD>
<TD>
<P/>
</TD>
<TD>
<P/>
</TD>
<TD>
<P/>
</TD>
<TD>
<P/>
</TD>
<TD>
<P/>
</TD>
<TD>
<P/>
</TD>
</TR>
<TR>
<TD>
<P/>
</TD>
<TD>
<P/>
</TD>
<TD>
<P/>
</TD>
<TD>
<P/>
</TD>
<TD>
<P/>
</TD>
<TD>
<P/>
</TD>
<TD>
<P/>
</TD>
<TD>
<P/>
</TD>
<TD>
<P/>
</TD>
<TD>
<P/>
</TD>
</TR>
<TR>
<TD>
<P/>
</TD>
<TD>
<P/>
</TD>
<TD>
<P/>
</TD>
<TD>
<P/>
</TD>
<TD>
<P/>
</TD>
<TD>
<P/>
</TD>
<TD>
<P/>
</TD>
<TD>
<P/>
</TD>
<TD>
<P/>
</TD>
<TD>
<P/>
</TD>
</TR>
<TR>
<TD>
<P/>
</TD>
<TD>
<P/>
</TD>
<TD>
<P/>
</TD>
<TD>
<P/>
</TD>
<TD>
<P/>
</TD>
<TD>
<P/>
</TD>
<TD>
<P/>
</TD>
<TD>
<P/>
</TD>
<TD>
<P/>
</TD>
<TD>
<P/>
</TD>
</TR>
<TR>
<TD>
<P/>
</TD>
<TD>
<P/>
</TD>
<TD>
<P/>
</TD>
<TD>
<P/>
</TD>
<TD>
<P/>
</TD>
<TD>
<P/>
</TD>
<TD>
<P/>
</TD>
<TD>
<P/>
</TD>
<TD>
<P/>
</TD>
<TD>
<P/>
</TD>
</TR>
<TR>
<TD>
<P/>
</TD>
<TD>
<P/>
</TD>
<TD>
<P/>
</TD>
<TD>
<P/>
</TD>
<TD>
<P/>
</TD>
<TD>
<P/>
</TD>
<TD>
<P/>
</TD>
<TD>
<P/>
</TD>
<TD>
<P/>
</TD>
<TD>
<P/>
</TD>
</TR>
<TR>
<TD>
<P/>
</TD>
<TD>
<P/>
</TD>
<TD>
<P/>
</TD>
<TD>
<P/>
</TD>
<TD>
<P/>
</TD>
<TD>
<P/>
</TD>
<TD>
<P/>
</TD>
<TD>
<P/>
</TD>
<TD>
<P/>
</TD>
<TD>
<P/>
</TD>
</TR>
<TR>
<TD>
<P/>
</TD>
<TD>
<P/>
</TD>
<TD>
<P/>
</TD>
<TD>
<P/>
</TD>
<TD>
<P/>
</TD>
<TD>
<P/>
</TD>
<TD>
<P/>
</TD>
<TD>
<P/>
</TD>
<TD>
<P/>
</TD>
<TD>
<P/>
</TD>
</TR>
<TR>
<TD>
<P/>
</TD>
<TD>
<P/>
</TD>
<TD>
<P/>
</TD>
<TD>
<P/>
</TD>
<TD>
<P/>
</TD>
<TD>
<P/>
</TD>
<TD>
<P/>
</TD>
<TD>
<P/>
</TD>
<TD>
<P/>
</TD>
<TD>
<P/>
</TD>
</TR>
<TR>
<TD>
<P/>
</TD>
<TD>
<P/>
</TD>
<TD>
<P/>
</TD>
<TD>
<P/>
</TD>
<TD>
<P/>
</TD>
<TD>
<P/>
</TD>
<TD>
<P/>
</TD>
<TD>
<P/>
</TD>
<TD>
<P/>
</TD>
<TD>
<P/>
</TD>
</TR>
<TR>
<TD>
<P/>
</TD>
<TD>
<P/>
</TD>
<TD>
<P/>
</TD>
<TD>
<P/>
</TD>
<TD>
<P/>
</TD>
<TD>
<P/>
</TD>
<TD>
<P/>
</TD>
<TD>
<P/>
</TD>
<TD>
<P/>
</TD>
<TD>
<P/>
</TD>
</TR>
<TR>
<TD>
<P/>
</TD>
<TD>
<P/>
</TD>
<TD>
<P/>
</TD>
<TD>
<P/>
</TD>
<TD>
<P/>
</TD>
<TD>
<P/>
</TD>
<TD>
<P/>
</TD>
<TD>
<P/>
</TD>
<TD>
<P/>
</TD>
<TD>
<P/>
</TD>
</TR>
<TR>
<TD>
<P/>
</TD>
<TD>
<P/>
</TD>
<TD>
<P/>
</TD>
<TD>
<P/>
</TD>
<TD>
<P/>
</TD>
<TD>
<P/>
</TD>
<TD>
<P/>
</TD>
<TD>
<P/>
</TD>
<TD>
<P/>
</TD>
<TD>
<P/>
</TD>
</TR>
<TR>
<TD>
<P/>
</TD>
<TD>
<P/>
</TD>
<TD>
<P/>
</TD>
<TD>
<P/>
</TD>
<TD>
<P/>
</TD>
<TD>
<P/>
</TD>
<TD>
<P/>
</TD>
<TD>
<P/>
</TD>
<TD>
<P/>
</TD>
<TD>
<P/>
</TD>
</TR>
<TR>
<TD>
<P/>
</TD>
<TD>
<P/>
</TD>
<TD>
<P/>
</TD>
<TD>
<P/>
</TD>
<TD>
<P/>
</TD>
<TD>
<P/>
</TD>
<TD>
<P/>
</TD>
<TD>
<P/>
</TD>
<TD>
<P/>
</TD>
<TD>
<P/>
</TD>
</TR>
<TR>
<TD>
<P/>
</TD>
<TD>
<P/>
</TD>
<TD>
<P/>
</TD>
<TD>
<P/>
</TD>
<TD>
<P/>
</TD>
<TD>
<P/>
</TD>
<TD>
<P/>
</TD>
<TD>
<P/>
</TD>
<TD>
<P/>
</TD>
<TD>
<P/>
</TD>
</TR>
<TR>
<TD>
<P/>
</TD>
<TD>
<P/>
</TD>
<TD>
<P/>
</TD>
<TD>
<P/>
</TD>
<TD>
<P/>
</TD>
<TD>
<P/>
</TD>
<TD>
<P/>
</TD>
<TD>
<P/>
</TD>
<TD>
<P/>
</TD>
<TD>
<P/>
</TD>
</TR>
<TR>
<TD>
<P/>
</TD>
<TD>
<P/>
</TD>
<TD>
<P/>
</TD>
<TD>
<P/>
</TD>
<TD>
<P/>
</TD>
<TD>
<P/>
</TD>
<TD>
<P/>
</TD>
<TD>
<P/>
</TD>
<TD>
<P/>
</TD>
<TD>
<P/>
</TD>
</TR>
<TR>
<TD>
<P/>
</TD>
<TD>
<P/>
</TD>
<TD>
<P/>
</TD>
<TD>
<P/>
</TD>
<TD>
<P/>
</TD>
<TD>
<P/>
</TD>
<TD>
<P/>
</TD>
<TD>
<P/>
</TD>
<TD>
<P/>
</TD>
<TD>
<P/>
</TD>
</TR>
<TR>
<TD>
<P/>
</TD>
<TD>
<P/>
</TD>
<TD>
<P/>
</TD>
<TD>
<P/>
</TD>
<TD>
<P/>
</TD>
<TD>
<P/>
</TD>
<TD>
<P/>
</TD>
<TD>
<P/>
</TD>
<TD>
<P/>
</TD>
<TD>
<P/>
</TD>
</TR>
<TR>
<TD>
<P/>
</TD>
<TD>
<P/>
</TD>
<TD>
<P/>
</TD>
<TD>
<P/>
</TD>
<TD>
<P/>
</TD>
<TD>
<P/>
</TD>
<TD>
<P/>
</TD>
<TD>
<P/>
</TD>
<TD>
<P/>
</TD>
<TD>
<P/>
</TD>
</TR>
<TR>
<TD>
<P/>
</TD>
<TD>
<P/>
</TD>
<TD>
<P/>
</TD>
<TD>
<P/>
</TD>
<TD>
<P/>
</TD>
<TD>
<P/>
</TD>
<TD>
<P/>
</TD>
<TD>
<P/>
</TD>
<TD>
<P/>
</TD>
<TD>
<P/>
</TD>
</TR>
<TR>
<TD>
<P/>
</TD>
<TD>
<P/>
</TD>
<TD>
<P/>
</TD>
<TD>
<P/>
</TD>
<TD>
<P/>
</TD>
<TD>
<P/>
</TD>
<TD>
<P/>
</TD>
<TD>
<P/>
</TD>
<TD>
<P/>
</TD>
<TD>
<P/>
</TD>
</TR>
<TR>
<TD>
<P/>
</TD>
<TD>
<P/>
</TD>
<TD>
<P/>
</TD>
<TD>
<P/>
</TD>
<TD>
<P/>
</TD>
<TD>
<P/>
</TD>
<TD>
<P/>
</TD>
<TD>
<P/>
</TD>
<TD>
<P/>
</TD>
<TD>
<P/>
</TD>
</TR>
<TR>
<TD>
<P/>
</TD>
<TD>
<P/>
</TD>
<TD>
<P/>
</TD>
<TD>
<P/>
</TD>
<TD>
<P/>
</TD>
<TD>
<P/>
</TD>
<TD>
<P/>
</TD>
<TD>
<P/>
</TD>
<TD>
<P/>
</TD>
<TD>
<P/>
</TD>
</TR>
</TABLE>
<FOOTNOTES/>
</ADDITIONAL_TABLE>
</ADDITIONAL_TABLES>
<ANALYSES_AND_DATA CALCULATED_DATA="YES" MODIFIED="2014-10-01 16:57:30 +0200" MODIFIED_BY="[Empty name]">
<COMPARISON ID="CMP-001" MODIFIED="2014-09-11 22:44:51 +0200" MODIFIED_BY="[Empty name]" NO="1">
<NAME>All</NAME>
<CONT_OUTCOME CHI2="40.58977618441309" CI_END="0.6530593544180568" CI_START="0.05005799694418589" CI_STUDY="95" CI_TOTAL="95" DF="11" EFFECT_MEASURE="SMD" EFFECT_SIZE="0.35155867568112137" ESTIMABLE="YES" I2="72.8995795640181" I2_Q="0.0" ID="CMP-001.01" MODIFIED="2014-09-11 22:44:51 +0200" MODIFIED_BY="[Empty name]" NO="1" P_CHI2="2.8348483613327424E-5" P_Q="1.0" P_Z="0.022290804100532878" Q="0.0" RANDOM="YES" SCALE="4.29637443085379" SORT_BY="STUDY" STUDIES="12" SUBGROUPS="YES" SUBGROUP_TEST="YES" TAU2="0.1998506746751244" TOTALS="SUB" TOTAL_1="404" TOTAL_2="339" UNITS="" WEIGHT="100.0" Z="2.285375759929206">
<NAME>Meta-analysis average clustering coefficient</NAME>
<GROUP_LABEL_1>Focal epilepsy patients</GROUP_LABEL_1>
<GROUP_LABEL_2>Controls</GROUP_LABEL_2>
<GRAPH_LABEL_1>lower in epilepsy</GRAPH_LABEL_1>
<GRAPH_LABEL_2>higher in epilepsy</GRAPH_LABEL_2>
<CONT_SUBGROUP CHI2="40.58977618441309" CI_END="0.6530593544180568" CI_START="0.05005799694418589" DF="11" EFFECT_SIZE="0.35155867568112137" ESTIMABLE="YES" I2="72.8995795640181" ID="CMP-001.01.01" MODIFIED="2014-09-11 22:44:51 +0200" MODIFIED_BY="[Empty name]" NO="1" P_CHI2="2.8348483613327424E-5" P_Z="0.022290804100532878" STUDIES="12" TAU2="0.1998506746751244" TOTAL_1="404" TOTAL_2="339" WEIGHT="100.0" Z="2.285375759929206">
<NAME>All</NAME>
<CONT_DATA CI_END="0.9674175647074368" CI_START="0.2811075988739414" EFFECT_SIZE="0.624262581790689" ESTIMABLE="YES" MEAN_1="0.4" MEAN_2="0.31" MODIFIED="2013-09-10 19:58:10 +0200" MODIFIED_BY="[Empty name]" ORDER="26" SD_1="0.108" SD_2="0.21" SE="0.1750822900948744" STUDY_ID="STD-Bernhardt-et-al.-2011" TOTAL_1="122" TOTAL_2="47" WEIGHT="10.265994566573747"/>
<CONT_DATA CI_END="1.9669619497271629" CI_START="0.4805904978252873" EFFECT_SIZE="1.223776223776225" ESTIMABLE="YES" MEAN_1="0.72" MEAN_2="0.7" MODIFIED="2013-09-10 19:58:37 +0200" MODIFIED_BY="[Empty name]" ORDER="27" SD_1="0.016" SD_2="0.016" SE="0.3791833583744864" STUDY_ID="STD-Bonilha-et-al.-2012" TOTAL_1="12" TOTAL_2="26" WEIGHT="6.886339932817738"/>
<CONT_DATA CI_END="1.63168132162797" CI_START="0.20893135227701143" EFFECT_SIZE="0.9203063369524908" ESTIMABLE="YES" MEAN_1="2.42" MEAN_2="1.886" MODIFIED="2013-08-05 16:19:24 +0200" MODIFIED_BY="[Empty name]" ORDER="28" SD_1="0.64" SD_2="0.482" SE="0.362953090100999" STUDY_ID="STD-Bosma-et-al.-2009" TOTAL_1="17" TOTAL_2="17" WEIGHT="7.136490924368515"/>
<CONT_DATA CI_END="0.8226897304266175" CI_START="-0.36467884173158394" EFFECT_SIZE="0.22900544434751677" ESTIMABLE="YES" MEAN_1="0.693" MEAN_2="0.679" MODIFIED="2013-09-10 19:58:26 +0200" MODIFIED_BY="[Empty name]" ORDER="29" SD_1="0.023" SD_2="0.08" SE="0.3029057119222632" STUDY_ID="STD-Horstmann-et-al.-2010" TOTAL_1="21" TOTAL_2="23" WEIGHT="8.11501069005598"/>
<CONT_DATA CI_END="0.8777909098391081" CI_START="-0.321067354687751" EFFECT_SIZE="0.27836177757567854" ESTIMABLE="YES" MEAN_1="2.221" MEAN_2="1.971" MODIFIED="2013-08-05 16:21:03 +0200" MODIFIED_BY="[Empty name]" ORDER="30" SD_1="0.97" SD_2="0.82" SE="0.30583680975346994" STUDY_ID="STD-Liao-et-al.-2010" TOTAL_1="18" TOTAL_2="27" WEIGHT="8.065657817410816"/>
<CONT_DATA CI_END="0.9034909085958461" CI_START="-0.7499783192630233" EFFECT_SIZE="0.07675629466641139" ESTIMABLE="YES" MEAN_1="1.233" MEAN_2="1.217" MODIFIED="2014-09-11 22:44:45 +0200" MODIFIED_BY="[Empty name]" ORDER="59" SD_1="0.333" SD_2="0.017" SE="0.421811125332206" STUDY_ID="STD-Quraan-et-al.-2013" TOTAL_1="9" TOTAL_2="15" WEIGHT="6.263929296157016"/>
<CONT_DATA CI_END="1.559251764636632" CI_START="0.4512698967978247" EFFECT_SIZE="1.0052608307172284" ESTIMABLE="YES" MEAN_1="0.486" MEAN_2="0.408" MODIFIED="2014-09-11 22:44:51 +0200" MODIFIED_BY="[Empty name]" ORDER="60" SD_1="0.076" SD_2="0.077" SE="0.28265362949993644" STUDY_ID="STD-Raj-et-al.-2010" TOTAL_1="27" TOTAL_2="30" WEIGHT="8.459019294518713"/>
<CONT_DATA CI_END="0.3451712828274489" CI_START="-0.6872759653943787" EFFECT_SIZE="-0.17105234128346491" ESTIMABLE="YES" MEAN_1="1.75" MEAN_2="1.81" MODIFIED="2013-08-05 16:21:38 +0200" MODIFIED_BY="[Empty name]" ORDER="31" SD_1="0.35" SD_2="0.34" SE="0.26338423980380243" STUDY_ID="STD-Vaessen-et-al.-2012" TOTAL_1="39" TOTAL_2="23" WEIGHT="8.789617355057212"/>
<CONT_DATA CI_END="0.698071888349217" CI_START="-0.2865096852056258" EFFECT_SIZE="0.20578110157179555" ESTIMABLE="YES" MEAN_1="2.26" MEAN_2="2.2" MODIFIED="2013-08-05 16:22:21 +0200" MODIFIED_BY="[Empty name]" ORDER="32" SD_1="0.339" SD_2="0.243" SE="0.25117338413386586" STUDY_ID="STD-Vaessen-et-al.-2013" TOTAL_1="28" TOTAL_2="37" WEIGHT="8.99965420726234"/>
<CONT_DATA CI_END="1.2421227203315701" CI_START="0.2767577383409693" EFFECT_SIZE="0.7594402293362696" ESTIMABLE="YES" MEAN_1="1.066" MEAN_2="1.056" MODIFIED="2013-09-10 19:58:39 +0200" MODIFIED_BY="[Empty name]" ORDER="33" SD_1="0.014" SD_2="0.012" SE="0.24627110232771532" STUDY_ID="STD-Van-Dellen-et-al.-2012" TOTAL_1="35" TOTAL_2="36" WEIGHT="9.083902434707475"/>
<CONT_DATA CI_END="0.35435381500947616" CI_START="-0.5835024963753785" EFFECT_SIZE="-0.11457434068295116" ESTIMABLE="YES" MEAN_1="1.006" MEAN_2="1.007" MODIFIED="2013-09-10 19:58:42 +0200" MODIFIED_BY="[Empty name]" ORDER="34" SD_1="0.01" SD_2="0.007" SE="0.23925345536513568" STUDY_ID="STD-Van-Diessen-et-al.-2013" TOTAL_1="35" TOTAL_2="35" WEIGHT="9.20429096468438"/>
<CONT_DATA CI_END="-0.11024367601636353" CI_START="-1.156261654814788" EFFECT_SIZE="-0.6332526654155758" ESTIMABLE="YES" MEAN_1="4.48" MEAN_2="5.69" MODIFIED="2013-09-10 19:59:07 +0200" MODIFIED_BY="[Empty name]" ORDER="35" SD_1="2.004" SD_2="1.655" SE="0.26684622448404177" STUDY_ID="STD-Vlooswijk-et-al.-2011" TOTAL_1="41" TOTAL_2="23" WEIGHT="8.730092516386062"/>
</CONT_SUBGROUP>
</CONT_OUTCOME>
</COMPARISON>
<COMPARISON ID="CMP-002" MODIFIED="2014-09-11 22:47:58 +0200" MODIFIED_BY="[Empty name]" NO="2">
<NAME>Subgroup functional - structural</NAME>
<CONT_OUTCOME CHI2="40.58977618441308" CI_END="0.6530593544180567" CI_START="0.05005799694418589" CI_STUDY="95" CI_TOTAL="95" DF="11" EFFECT_MEASURE="SMD" EFFECT_SIZE="0.3515586756811213" ESTIMABLE="YES" I2="72.89957956401808" I2_Q="43.15469218618254" ID="CMP-002.01" MODIFIED="2014-09-11 22:47:58 +0200" MODIFIED_BY="[Empty name]" NO="1" P_CHI2="2.8348483613882536E-5" P_Q="0.18472942400790815" P_Z="0.022290804100532878" Q="1.7591601461201494" RANDOM="YES" SCALE="4.0" SORT_BY="STUDY" STUDIES="12" SUBGROUPS="YES" SUBGROUP_TEST="YES" TAU2="0.1998506746751243" TOTALS="YES" TOTAL_1="404" TOTAL_2="339" UNITS="" WEIGHT="100.0" Z="2.285375759929206">
<NAME>Clustering coefficient</NAME>
<GROUP_LABEL_1>Focal epilepsy patients</GROUP_LABEL_1>
<GROUP_LABEL_2>Controls</GROUP_LABEL_2>
<GRAPH_LABEL_1>lower in epilepsy</GRAPH_LABEL_1>
<GRAPH_LABEL_2>higher in epilepsy</GRAPH_LABEL_2>
<CONT_SUBGROUP CHI2="20.700304324066053" CI_END="0.5472394373779561" CI_START="-0.1447537338776736" DF="7" EFFECT_SIZE="0.20124285175014123" ESTIMABLE="YES" I2="66.1840720290192" ID="CMP-002.01.01" MODIFIED="2014-09-11 22:45:30 +0200" MODIFIED_BY="[Empty name]" NO="1" P_CHI2="0.00423999344166448" P_Z="0.25429518976800747" STUDIES="8" TAU2="0.16119615660889047" TOTAL_1="204" TOTAL_2="213" WEIGHT="65.59902885103259" Z="1.139978710658993">
<NAME>Functional</NAME>
<CONT_DATA CI_END="1.63168132162797" CI_START="0.20893135227701143" EFFECT_SIZE="0.9203063369524908" ESTIMABLE="YES" MEAN_1="2.42" MEAN_2="1.886" MODIFIED="2014-04-12 21:34:20 +0200" MODIFIED_BY="[Empty name]" ORDER="84" SD_1="0.64" SD_2="0.482" SE="0.362953090100999" STUDY_ID="STD-Bosma-et-al.-2009" TOTAL_1="17" TOTAL_2="17" WEIGHT="7.136490924368514"/>
<CONT_DATA CI_END="0.8226897304266175" CI_START="-0.36467884173158394" EFFECT_SIZE="0.22900544434751677" ESTIMABLE="YES" MEAN_1="0.693" MEAN_2="0.679" MODIFIED="2014-04-12 21:34:20 +0200" MODIFIED_BY="[Empty name]" ORDER="85" SD_1="0.023" SD_2="0.08" SE="0.3029057119222632" STUDY_ID="STD-Horstmann-et-al.-2010" TOTAL_1="21" TOTAL_2="23" WEIGHT="8.11501069005598"/>
<CONT_DATA CI_END="0.8777909098391081" CI_START="-0.321067354687751" EFFECT_SIZE="0.27836177757567854" ESTIMABLE="YES" MEAN_1="2.221" MEAN_2="1.971" MODIFIED="2014-04-12 21:34:20 +0200" MODIFIED_BY="[Empty name]" ORDER="86" SD_1="0.97" SD_2="0.82" SE="0.30583680975346994" STUDY_ID="STD-Liao-et-al.-2010" TOTAL_1="18" TOTAL_2="27" WEIGHT="8.065657817410816"/>
<CONT_DATA CI_END="0.9034909085958461" CI_START="-0.7499783192630233" EFFECT_SIZE="0.07675629466641139" ESTIMABLE="YES" MEAN_1="1.233" MEAN_2="1.217" MODIFIED="2014-09-11 22:45:30 +0200" MODIFIED_BY="[Empty name]" ORDER="87" SD_1="0.333" SD_2="0.017" SE="0.421811125332206" STUDY_ID="STD-Quraan-et-al.-2013" TOTAL_1="9" TOTAL_2="15" WEIGHT="6.263929296157016"/>
<CONT_DATA CI_END="0.698071888349217" CI_START="-0.2865096852056258" EFFECT_SIZE="0.20578110157179555" ESTIMABLE="YES" MEAN_1="2.26" MEAN_2="2.2" MODIFIED="2014-04-12 21:34:54 +0200" MODIFIED_BY="[Empty name]" ORDER="88" SD_1="0.339" SD_2="0.243" SE="0.25117338413386586" STUDY_ID="STD-Vaessen-et-al.-2013" TOTAL_1="28" TOTAL_2="37" WEIGHT="8.99965420726234"/>
<CONT_DATA CI_END="1.2421227203315701" CI_START="0.2767577383409693" EFFECT_SIZE="0.7594402293362696" ESTIMABLE="YES" MEAN_1="1.066" MEAN_2="1.056" MODIFIED="2014-04-12 21:35:23 +0200" MODIFIED_BY="[Empty name]" ORDER="90" SD_1="0.014" SD_2="0.012" SE="0.24627110232771532" STUDY_ID="STD-Van-Dellen-et-al.-2012" TOTAL_1="35" TOTAL_2="36" WEIGHT="9.083902434707477"/>
<CONT_DATA CI_END="0.35435381500947616" CI_START="-0.5835024963753785" EFFECT_SIZE="-0.11457434068295116" ESTIMABLE="YES" MEAN_1="1.006" MEAN_2="1.007" MODIFIED="2014-04-12 21:35:23 +0200" MODIFIED_BY="[Empty name]" ORDER="91" SD_1="0.01" SD_2="0.007" SE="0.23925345536513568" STUDY_ID="STD-Van-Diessen-et-al.-2013" TOTAL_1="35" TOTAL_2="35" WEIGHT="9.204290964684382"/>
<CONT_DATA CI_END="-0.11024367601636353" CI_START="-1.156261654814788" EFFECT_SIZE="-0.6332526654155758" ESTIMABLE="YES" MEAN_1="4.48" MEAN_2="5.69" MODIFIED="2014-04-12 21:35:23 +0200" MODIFIED_BY="[Empty name]" ORDER="92" SD_1="2.004" SD_2="1.655" SE="0.26684622448404177" STUDY_ID="STD-Vlooswijk-et-al.-2011" TOTAL_1="41" TOTAL_2="23" WEIGHT="8.730092516386062"/>
</CONT_SUBGROUP>
<CONT_SUBGROUP CHI2="13.338728338578346" CI_END="1.1830617503663037" CI_START="0.09310663932111551" DF="3" EFFECT_SIZE="0.6380841948437096" ESTIMABLE="YES" I2="77.50910038910244" ID="CMP-002.01.02" MODIFIED="2014-09-11 22:45:52 +0200" MODIFIED_BY="[Empty name]" NO="2" P_CHI2="0.0039585167281359634" P_Z="0.021743794721576035" STUDIES="4" TAU2="0.23337415379059462" TOTAL_1="200" TOTAL_2="126" WEIGHT="34.400971148967415" Z="2.2948138475146065">
<NAME>Structural</NAME>
<CONT_DATA CI_END="0.9674175647074368" CI_START="0.2811075988739414" EFFECT_SIZE="0.624262581790689" ESTIMABLE="YES" MEAN_1="0.4" MEAN_2="0.31" MODIFIED="2014-04-12 21:33:53 +0200" MODIFIED_BY="[Empty name]" ORDER="94" SD_1="0.108" SD_2="0.21" SE="0.1750822900948744" STUDY_ID="STD-Bernhardt-et-al.-2011" TOTAL_1="122" TOTAL_2="47" WEIGHT="10.265994566573747"/>
<CONT_DATA CI_END="1.9669619497271629" CI_START="0.4805904978252873" EFFECT_SIZE="1.223776223776225" ESTIMABLE="YES" MEAN_1="0.72" MEAN_2="0.7" MODIFIED="2014-04-12 21:33:53 +0200" MODIFIED_BY="[Empty name]" ORDER="95" SD_1="0.016" SD_2="0.016" SE="0.3791833583744864" STUDY_ID="STD-Bonilha-et-al.-2012" TOTAL_1="12" TOTAL_2="26" WEIGHT="6.886339932817737"/>
<CONT_DATA CI_END="1.559251764636632" CI_START="0.4512698967978247" EFFECT_SIZE="1.0052608307172284" ESTIMABLE="YES" MEAN_1="0.486" MEAN_2="0.408" MODIFIED="2014-09-11 22:45:52 +0200" MODIFIED_BY="[Empty name]" ORDER="96" SD_1="0.076" SD_2="0.077" SE="0.28265362949993644" STUDY_ID="STD-Raj-et-al.-2010" TOTAL_1="27" TOTAL_2="30" WEIGHT="8.459019294518715"/>
<CONT_DATA CI_END="0.3451712828274489" CI_START="-0.6872759653943787" EFFECT_SIZE="-0.17105234128346491" ESTIMABLE="YES" MEAN_1="1.75" MEAN_2="1.81" MODIFIED="2014-04-12 21:34:37 +0200" MODIFIED_BY="[Empty name]" ORDER="97" SD_1="0.35" SD_2="0.34" SE="0.26338423980380243" STUDY_ID="STD-Vaessen-et-al.-2012" TOTAL_1="39" TOTAL_2="23" WEIGHT="8.789617355057212"/>
</CONT_SUBGROUP>
</CONT_OUTCOME>
</COMPARISON>
<COMPARISON ID="CMP-003" MODIFIED="2014-10-01 16:57:30 +0200" MODIFIED_BY="[Empty name]" NO="3">
<NAME>Subgroup temporal - extratemporal</NAME>
<CONT_OUTCOME CHI2="40.58977618441308" CI_END="0.6530593544180567" CI_START="0.050057996944185945" CI_STUDY="95" CI_TOTAL="95" DF="11" EFFECT_MEASURE="SMD" EFFECT_SIZE="0.35155867568112137" ESTIMABLE="YES" I2="72.89957956401808" I2_Q="88.14567124083135" ID="CMP-003.01" MODIFIED="2014-10-01 16:57:30 +0200" MODIFIED_BY="[Empty name]" NO="1" P_CHI2="2.8348483613882536E-5" P_Q="2.1697496312400588E-4" P_Z="0.022290804100532857" Q="16.871474046584996" RANDOM="YES" SCALE="4.0" SORT_BY="STUDY" STUDIES="12" SUBGROUPS="YES" SUBGROUP_TEST="YES" TAU2="0.19985067467512432" TOTALS="YES" TOTAL_1="404" TOTAL_2="339" UNITS="" WEIGHT="100.00000000000001" Z="2.2853757599292064">
<NAME>Clustering coefficient</NAME>
<GROUP_LABEL_1>Focal epilepsy patients</GROUP_LABEL_1>
<GROUP_LABEL_2>Controls</GROUP_LABEL_2>
<GRAPH_LABEL_1>lower in epilepsy</GRAPH_LABEL_1>
<GRAPH_LABEL_2>higher in epilepsy</GRAPH_LABEL_2>
<CONT_SUBGROUP CHI2="7.212211381363849" CI_END="1.0031959379788322" CI_START="0.31058861224696216" DF="4" EFFECT_SIZE="0.6568922751128972" ESTIMABLE="YES" I2="44.53850853101883" ID="CMP-003.01.01" MODIFIED="2014-10-01 16:57:09 +0200" MODIFIED_BY="[Empty name]" NO="1" P_CHI2="0.12508991261413416" P_Z="2.0097114010893068E-4" STUDIES="5" TAU2="0.0673165883654663" TOTAL_1="188" TOTAL_2="145" WEIGHT="39.94094090747804" Z="3.717792616713619">
<NAME>Temporal</NAME>
<CONT_DATA CI_END="0.9674175647074368" CI_START="0.2811075988739414" EFFECT_SIZE="0.624262581790689" ESTIMABLE="YES" MEAN_1="0.4" MEAN_2="0.31" MODIFIED="2014-09-11 22:39:59 +0200" MODIFIED_BY="[Empty name]" ORDER="115" SD_1="0.108" SD_2="0.21" SE="0.1750822900948744" STUDY_ID="STD-Bernhardt-et-al.-2011" TOTAL_1="122" TOTAL_2="47" WEIGHT="10.265994566573749"/>
<CONT_DATA CI_END="1.9669619497271629" CI_START="0.4805904978252873" EFFECT_SIZE="1.223776223776225" ESTIMABLE="YES" MEAN_1="0.72" MEAN_2="0.7" MODIFIED="2014-09-11 22:40:21 +0200" MODIFIED_BY="[Empty name]" ORDER="117" SD_1="0.016" SD_2="0.016" SE="0.3791833583744864" STUDY_ID="STD-Bonilha-et-al.-2012" TOTAL_1="12" TOTAL_2="26" WEIGHT="6.886339932817738"/>
<CONT_DATA CI_END="0.8777909098391081" CI_START="-0.321067354687751" EFFECT_SIZE="0.27836177757567854" ESTIMABLE="YES" MEAN_1="2.221" MEAN_2="1.971" MODIFIED="2014-04-22 23:17:38 +0200" MODIFIED_BY="[Empty name]" ORDER="104" SD_1="0.97" SD_2="0.82" SE="0.30583680975346994" STUDY_ID="STD-Liao-et-al.-2010" TOTAL_1="18" TOTAL_2="27" WEIGHT="8.065657817410818"/>
<CONT_DATA CI_END="0.9034909085958461" CI_START="-0.7499783192630233" EFFECT_SIZE="0.07675629466641139" ESTIMABLE="YES" MEAN_1="1.233" MEAN_2="1.217" MODIFIED="2014-09-11 22:46:20 +0200" MODIFIED_BY="[Empty name]" ORDER="110" SD_1="0.333" SD_2="0.017" SE="0.421811125332206" STUDY_ID="STD-Quraan-et-al.-2013" TOTAL_1="9" TOTAL_2="15" WEIGHT="6.263929296157017"/>
<CONT_DATA CI_END="1.559251764636632" CI_START="0.4512698967978247" EFFECT_SIZE="1.0052608307172284" ESTIMABLE="YES" MEAN_1="0.486" MEAN_2="0.408" MODIFIED="2014-09-11 22:46:36 +0200" MODIFIED_BY="[Empty name]" ORDER="116" SD_1="0.076" SD_2="0.077" SE="0.28265362949993644" STUDY_ID="STD-Raj-et-al.-2010" TOTAL_1="27" TOTAL_2="30" WEIGHT="8.459019294518717"/>
</CONT_SUBGROUP>
<CONT_SUBGROUP CHI2="6.730193628855616" CI_END="0.19678168764453582" CI_START="-0.4020197064248604" DF="4" EFFECT_SIZE="-0.1026190093901623" ESTIMABLE="YES" I2="40.56634592428288" ID="CMP-003.01.02" MODIFIED="2014-10-01 16:57:23 +0200" MODIFIED_BY="[Empty name]" NO="2" P_CHI2="0.15085204954312859" P_Z="0.5017276754667055" STUDIES="5" TAU2="0.047223072037944874" TOTAL_1="164" TOTAL_2="141" WEIGHT="43.83866573344598" Z="0.6717738620046915">
<NAME>Extratemporal</NAME>
<CONT_DATA CI_END="0.8226897304266175" CI_START="-0.36467884173158394" EFFECT_SIZE="0.22900544434751677" ESTIMABLE="YES" MEAN_1="0.693" MEAN_2="0.679" MODIFIED="2014-04-22 23:18:29 +0200" MODIFIED_BY="[Empty name]" ORDER="109" SD_1="0.023" SD_2="0.08" SE="0.3029057119222632" STUDY_ID="STD-Horstmann-et-al.-2010" TOTAL_1="21" TOTAL_2="23" WEIGHT="8.115010690055982"/>
<CONT_DATA CI_END="0.3451712828274489" CI_START="-0.6872759653943787" EFFECT_SIZE="-0.17105234128346491" ESTIMABLE="YES" MEAN_1="1.75" MEAN_2="1.81" MODIFIED="2014-09-11 22:40:26 +0200" MODIFIED_BY="[Empty name]" ORDER="118" SD_1="0.35" SD_2="0.34" SE="0.26338423980380243" STUDY_ID="STD-Vaessen-et-al.-2012" TOTAL_1="39" TOTAL_2="23" WEIGHT="8.789617355057212"/>
<CONT_DATA CI_END="0.698071888349217" CI_START="-0.2865096852056258" EFFECT_SIZE="0.20578110157179555" ESTIMABLE="YES" MEAN_1="2.26" MEAN_2="2.2" MODIFIED="2014-09-11 22:41:44 +0200" MODIFIED_BY="[Empty name]" ORDER="105" SD_1="0.339" SD_2="0.243" SE="0.25117338413386586" STUDY_ID="STD-Vaessen-et-al.-2013" TOTAL_1="28" TOTAL_2="37" WEIGHT="8.99965420726234"/>
<CONT_DATA CI_END="0.35435381500947616" CI_START="-0.5835024963753785" EFFECT_SIZE="-0.11457434068295116" ESTIMABLE="YES" MEAN_1="1.006" MEAN_2="1.007" MODIFIED="2014-04-22 23:18:52 +0200" MODIFIED_BY="[Empty name]" ORDER="111" SD_1="0.01" SD_2="0.007" SE="0.23925345536513568" STUDY_ID="STD-Van-Diessen-et-al.-2013" TOTAL_1="35" TOTAL_2="35" WEIGHT="9.20429096468438"/>
<CONT_DATA CI_END="-0.11024367601636353" CI_START="-1.156261654814788" EFFECT_SIZE="-0.6332526654155758" ESTIMABLE="YES" MEAN_1="4.48" MEAN_2="5.69" MODIFIED="2014-09-11 22:41:20 +0200" MODIFIED_BY="[Empty name]" ORDER="107" SD_1="2.004" SD_2="1.655" SE="0.26684622448404177" STUDY_ID="STD-Vlooswijk-et-al.-2011" TOTAL_1="41" TOTAL_2="23" WEIGHT="8.730092516386064"/>
</CONT_SUBGROUP>
<CONT_SUBGROUP CHI2="0.1345114488690483" CI_END="1.2095710224549996" CI_START="0.4107359740915111" DF="1" EFFECT_SIZE="0.8101534982732553" ESTIMABLE="YES" I2="0.0" ID="CMP-003.01.03" MODIFIED="2014-10-01 16:57:30 +0200" MODIFIED_BY="[Empty name]" NO="3" P_CHI2="0.7137996161867644" P_Z="7.024092031951332E-5" STUDIES="2" TAU2="0.0" TOTAL_1="52" TOTAL_2="53" WEIGHT="16.220393359075995" Z="3.975468231689792">
<NAME>Tumor (secondary epilepsy)</NAME>
<CONT_DATA CI_END="1.63168132162797" CI_START="0.20893135227701143" EFFECT_SIZE="0.9203063369524908" ESTIMABLE="YES" MEAN_1="2.42" MEAN_2="1.886" MODIFIED="2014-04-22 23:19:20 +0200" MODIFIED_BY="[Empty name]" ORDER="113" SD_1="0.64" SD_2="0.482" SE="0.362953090100999" STUDY_ID="STD-Bosma-et-al.-2009" TOTAL_1="17" TOTAL_2="17" WEIGHT="7.136490924368515"/>
<CONT_DATA CI_END="1.2421227203315701" CI_START="0.2767577383409693" EFFECT_SIZE="0.7594402293362696" ESTIMABLE="YES" MEAN_1="1.066" MEAN_2="1.056" MODIFIED="2014-04-22 23:19:31 +0200" MODIFIED_BY="[Empty name]" ORDER="114" SD_1="0.014" SD_2="0.012" SE="0.24627110232771532" STUDY_ID="STD-Van-Dellen-et-al.-2012" TOTAL_1="35" TOTAL_2="36" WEIGHT="9.083902434707479"/>
</CONT_SUBGROUP>
</CONT_OUTCOME>
</COMPARISON>
<COMPARISON ID="CMP-004" MODIFIED="2014-09-11 22:59:29 +0200" MODIFIED_BY="[Empty name]" NO="4">
<NAME>Subgroup adults - children</NAME>
<CONT_OUTCOME CHI2="40.58977618441308" CI_END="0.6530593544180567" CI_START="0.050057996944185834" CI_STUDY="95" CI_TOTAL="95" DF="11" EFFECT_MEASURE="SMD" EFFECT_SIZE="0.35155867568112126" ESTIMABLE="YES" I2="72.89957956401808" I2_Q="57.501582510336156" ID="CMP-004.01" MODIFIED="2014-09-11 22:59:29 +0200" MODIFIED_BY="[Empty name]" NO="1" P_CHI2="2.8348483613882536E-5" P_Q="0.12504001253479335" P_Z="0.022290804100532902" Q="2.3530287927620193" RANDOM="YES" SCALE="4.0" SORT_BY="STUDY" STUDIES="12" SUBGROUPS="YES" SUBGROUP_TEST="YES" TAU2="0.19985067467512432" TOTALS="YES" TOTAL_1="404" TOTAL_2="339" UNITS="" WEIGHT="100.0" Z="2.2853757599292055">
<NAME>Clustering coefficient</NAME>
<GROUP_LABEL_1>Focal epilepsy patients</GROUP_LABEL_1>
<GROUP_LABEL_2>Controls</GROUP_LABEL_2>
<GRAPH_LABEL_1>lower in epilepsy</GRAPH_LABEL_1>
<GRAPH_LABEL_2>higher in epilepsy</GRAPH_LABEL_2>
<CONT_SUBGROUP CHI2="35.830728076064545" CI_END="0.7738893787961343" CI_START="0.0682307975523489" DF="9" EFFECT_SIZE="0.42106008817424156" ESTIMABLE="YES" I2="74.88189472205525" ID="CMP-004.01.01" MODIFIED="2014-09-11 22:58:19 +0200" MODIFIED_BY="[Empty name]" NO="1" P_CHI2="4.248423905461873E-5" P_Z="0.019336181970680405" STUDIES="10" TAU2="0.23404978746716873" TOTAL_1="341" TOTAL_2="267" WEIGHT="81.79605482805329" Z="2.338985538003875">
<NAME>Adults</NAME>
<CONT_DATA CI_END="0.9674175647074368" CI_START="0.2811075988739414" EFFECT_SIZE="0.624262581790689" ESTIMABLE="YES" MEAN_1="0.4" MEAN_2="0.31" MODIFIED="2014-09-11 22:53:53 +0200" MODIFIED_BY="[Empty name]" ORDER="151" SD_1="0.108" SD_2="0.21" SE="0.1750822900948744" STUDY_ID="STD-Bernhardt-et-al.-2011" TOTAL_1="122" TOTAL_2="47" WEIGHT="10.265994566573747"/>
<CONT_DATA CI_END="1.9669619497271629" CI_START="0.4805904978252873" EFFECT_SIZE="1.223776223776225" ESTIMABLE="YES" MEAN_1="0.72" MEAN_2="0.7" MODIFIED="2014-09-11 22:54:32 +0200" MODIFIED_BY="[Empty name]" ORDER="152" SD_1="0.016" SD_2="0.016" SE="0.3791833583744864" STUDY_ID="STD-Bonilha-et-al.-2012" TOTAL_1="12" TOTAL_2="26" WEIGHT="6.886339932817737"/>
<CONT_DATA CI_END="1.63168132162797" CI_START="0.20893135227701143" EFFECT_SIZE="0.9203063369524908" ESTIMABLE="YES" MEAN_1="2.42" MEAN_2="1.886" MODIFIED="2014-09-11 22:54:59 +0200" MODIFIED_BY="[Empty name]" ORDER="153" SD_1="0.64" SD_2="0.482" SE="0.362953090100999" STUDY_ID="STD-Bosma-et-al.-2009" TOTAL_1="17" TOTAL_2="17" WEIGHT="7.1364909243685135"/>
<CONT_DATA CI_END="0.8226897304266175" CI_START="-0.36467884173158394" EFFECT_SIZE="0.22900544434751677" ESTIMABLE="YES" MEAN_1="0.693" MEAN_2="0.679" MODIFIED="2014-09-11 22:55:22 +0200" MODIFIED_BY="[Empty name]" ORDER="154" SD_1="0.023" SD_2="0.08" SE="0.3029057119222632" STUDY_ID="STD-Horstmann-et-al.-2010" TOTAL_1="21" TOTAL_2="23" WEIGHT="8.11501069005598"/>
<CONT_DATA CI_END="0.8777909098391081" CI_START="-0.321067354687751" EFFECT_SIZE="0.27836177757567854" ESTIMABLE="YES" MEAN_1="2.221" MEAN_2="1.971" MODIFIED="2014-09-11 22:56:13 +0200" MODIFIED_BY="[Empty name]" ORDER="155" SD_1="0.97" SD_2="0.82" SE="0.30583680975346994" STUDY_ID="STD-Liao-et-al.-2010" TOTAL_1="18" TOTAL_2="27" WEIGHT="8.065657817410816"/>
<CONT_DATA CI_END="0.9034909085958461" CI_START="-0.7499783192630233" EFFECT_SIZE="0.07675629466641139" ESTIMABLE="YES" MEAN_1="1.233" MEAN_2="1.217" MODIFIED="2014-09-11 22:56:36 +0200" MODIFIED_BY="[Empty name]" ORDER="156" SD_1="0.333" SD_2="0.017" SE="0.421811125332206" STUDY_ID="STD-Quraan-et-al.-2013" TOTAL_1="9" TOTAL_2="15" WEIGHT="6.263929296157016"/>
<CONT_DATA CI_END="1.559251764636632" CI_START="0.4512698967978247" EFFECT_SIZE="1.0052608307172284" ESTIMABLE="YES" MEAN_1="0.486" MEAN_2="0.408" MODIFIED="2014-09-11 22:57:03 +0200" MODIFIED_BY="[Empty name]" ORDER="157" SD_1="0.076" SD_2="0.077" SE="0.28265362949993644" STUDY_ID="STD-Raj-et-al.-2010" TOTAL_1="27" TOTAL_2="30" WEIGHT="8.459019294518715"/>
<CONT_DATA CI_END="0.3451712828274489" CI_START="-0.6872759653943787" EFFECT_SIZE="-0.17105234128346491" ESTIMABLE="YES" MEAN_1="1.75" MEAN_2="1.81" MODIFIED="2014-09-11 22:57:29 +0200" MODIFIED_BY="[Empty name]" ORDER="158" SD_1="0.35" SD_2="0.34" SE="0.26338423980380243" STUDY_ID="STD-Vaessen-et-al.-2012" TOTAL_1="39" TOTAL_2="23" WEIGHT="8.78961735505721"/>
<CONT_DATA CI_END="1.2421227203315701" CI_START="0.2767577383409693" EFFECT_SIZE="0.7594402293362696" ESTIMABLE="YES" MEAN_1="1.066" MEAN_2="1.056" MODIFIED="2014-09-11 22:57:55 +0200" MODIFIED_BY="[Empty name]" ORDER="159" SD_1="0.014" SD_2="0.012" SE="0.24627110232771532" STUDY_ID="STD-Van-Dellen-et-al.-2012" TOTAL_1="35" TOTAL_2="36" WEIGHT="9.083902434707477"/>
<CONT_DATA CI_END="-0.11024367601636353" CI_START="-1.156261654814788" EFFECT_SIZE="-0.6332526654155758" ESTIMABLE="YES" MEAN_1="4.48" MEAN_2="5.69" MODIFIED="2014-09-11 22:58:19 +0200" MODIFIED_BY="[Empty name]" ORDER="160" SD_1="2.004" SD_2="1.655" SE="0.26684622448404177" STUDY_ID="STD-Vlooswijk-et-al.-2011" TOTAL_1="41" TOTAL_2="23" WEIGHT="8.730092516386062"/>
</CONT_SUBGROUP>
<CONT_SUBGROUP CHI2="0.852882626776822" CI_END="0.37736285082550697" CI_START="-0.30171951043427" DF="1" EFFECT_SIZE="0.03782167019561848" ESTIMABLE="YES" I2="0.0" ID="CMP-004.01.02" MODIFIED="2014-09-11 22:59:29 +0200" MODIFIED_BY="[Empty name]" NO="2" P_CHI2="0.3557382156845049" P_Z="0.8271786893279466" STUDIES="2" TAU2="0.0" TOTAL_1="63" TOTAL_2="72" WEIGHT="18.20394517194672" Z="0.21832141621539417">
<NAME>Children</NAME>
<CONT_DATA CI_END="0.698071888349217" CI_START="-0.2865096852056258" EFFECT_SIZE="0.20578110157179555" ESTIMABLE="YES" MEAN_1="2.26" MEAN_2="2.2" MODIFIED="2014-09-11 22:58:49 +0200" MODIFIED_BY="[Empty name]" ORDER="149" SD_1="0.339" SD_2="0.243" SE="0.25117338413386586" STUDY_ID="STD-Vaessen-et-al.-2013" TOTAL_1="28" TOTAL_2="37" WEIGHT="8.999654207262338"/>
<CONT_DATA CI_END="0.35435381500947616" CI_START="-0.5835024963753785" EFFECT_SIZE="-0.11457434068295116" ESTIMABLE="YES" MEAN_1="1.006" MEAN_2="1.007" MODIFIED="2014-09-11 22:59:29 +0200" MODIFIED_BY="[Empty name]" ORDER="150" SD_1="0.01" SD_2="0.007" SE="0.23925345536513568" STUDY_ID="STD-Van-Diessen-et-al.-2013" TOTAL_1="35" TOTAL_2="35" WEIGHT="9.20429096468438"/>
</CONT_SUBGROUP>
</CONT_OUTCOME>
</COMPARISON>
<COMPARISON ID="CMP-005" MODIFIED="2014-09-25 15:04:28 +0200" MODIFIED_BY="[Empty name]" NO="5">
<NAME>Subgroup etiology</NAME>
<CONT_OUTCOME CHI2="40.589776184413076" CI_END="0.6530593544180566" CI_START="0.05005799694418589" CI_STUDY="95" CI_TOTAL="95" DF="11" EFFECT_MEASURE="SMD" EFFECT_SIZE="0.35155867568112126" ESTIMABLE="YES" I2="72.8995795640181" I2_Q="86.08388981625438" ID="CMP-005.01" MODIFIED="2014-09-25 15:04:28 +0200" MODIFIED_BY="[Empty name]" NO="1" P_CHI2="2.834848361366049E-5" P_Q="0.007347825695660837" P_Z="0.022290804100532878" Q="7.185916084280696" RANDOM="YES" SCALE="4.0" SORT_BY="STUDY" STUDIES="12" SUBGROUPS="YES" SUBGROUP_TEST="YES" TAU2="0.19985067467512427" TOTALS="YES" TOTAL_1="404" TOTAL_2="339" UNITS="" WEIGHT="100.0" Z="2.285375759929206">
<NAME>Clustering coefficient</NAME>
<GROUP_LABEL_1>Focal epilepsy patients</GROUP_LABEL_1>
<GROUP_LABEL_2>Control</GROUP_LABEL_2>
<GRAPH_LABEL_1>lower in epilepsy</GRAPH_LABEL_1>
<GRAPH_LABEL_2>higher in epilepsy</GRAPH_LABEL_2>
<CONT_SUBGROUP CHI2="4.416239538951039" CI_END="0.9409615606997427" CI_START="0.45194160237437064" DF="4" EFFECT_SIZE="0.6964515815370567" ESTIMABLE="YES" I2="9.42520294200133" ID="CMP-005.01.01" MODIFIED="2014-09-25 15:02:02 +0200" MODIFIED_BY="[Empty name]" NO="1" P_CHI2="0.3525952532099068" P_Z="2.3684559311129712E-8" STUDIES="5" TAU2="0.007792711066943441" TOTAL_1="204" TOTAL_2="153" WEIGHT="41.438385675878294" Z="5.582676099613787">
<NAME>Symptomatic</NAME>
<CONT_DATA CI_END="0.9674175647074368" CI_START="0.2811075988739414" EFFECT_SIZE="0.624262581790689" ESTIMABLE="YES" MEAN_1="0.4" MEAN_2="0.31" MODIFIED="2014-09-25 15:00:08 +0200" MODIFIED_BY="[Empty name]" ORDER="153" SD_1="0.108" SD_2="0.21" SE="0.1750822900948744" STUDY_ID="STD-Bernhardt-et-al.-2011" TOTAL_1="122" TOTAL_2="47" WEIGHT="10.265994566573749"/>
<CONT_DATA CI_END="1.9669619497271629" CI_START="0.4805904978252873" EFFECT_SIZE="1.223776223776225" ESTIMABLE="YES" MEAN_1="0.72" MEAN_2="0.7" MODIFIED="2014-09-25 15:00:27 +0200" MODIFIED_BY="[Empty name]" ORDER="154" SD_1="0.016" SD_2="0.016" SE="0.3791833583744864" STUDY_ID="STD-Bonilha-et-al.-2012" TOTAL_1="12" TOTAL_2="26" WEIGHT="6.886339932817737"/>
<CONT_DATA CI_END="1.63168132162797" CI_START="0.20893135227701143" EFFECT_SIZE="0.9203063369524908" ESTIMABLE="YES" MEAN_1="2.42" MEAN_2="1.886" MODIFIED="2014-09-25 15:01:35 +0200" MODIFIED_BY="[Empty name]" ORDER="155" SD_1="0.64" SD_2="0.482" SE="0.362953090100999" STUDY_ID="STD-Bosma-et-al.-2009" TOTAL_1="17" TOTAL_2="17" WEIGHT="7.136490924368514"/>
<CONT_DATA CI_END="0.8777909098391081" CI_START="-0.321067354687751" EFFECT_SIZE="0.27836177757567854" ESTIMABLE="YES" MEAN_1="2.221" MEAN_2="1.971" MODIFIED="2014-09-25 15:01:06 +0200" MODIFIED_BY="[Empty name]" ORDER="156" SD_1="0.97" SD_2="0.82" SE="0.30583680975346994" STUDY_ID="STD-Liao-et-al.-2010" TOTAL_1="18" TOTAL_2="27" WEIGHT="8.065657817410816"/>
<CONT_DATA CI_END="1.2421227203315701" CI_START="0.2767577383409693" EFFECT_SIZE="0.7594402293362696" ESTIMABLE="YES" MEAN_1="1.066" MEAN_2="1.056" MODIFIED="2014-09-25 15:02:02 +0200" MODIFIED_BY="[Empty name]" ORDER="157" SD_1="0.014" SD_2="0.012" SE="0.24627110232771532" STUDY_ID="STD-Van-Dellen-et-al.-2012" TOTAL_1="35" TOTAL_2="36" WEIGHT="9.083902434707479"/>
</CONT_SUBGROUP>
<CONT_SUBGROUP CHI2="19.884955995253584" CI_END="0.45839398865739583" CI_START="-0.30205887826958294" DF="6" EFFECT_SIZE="0.07816755519390643" ESTIMABLE="YES" I2="69.82643561578831" ID="CMP-005.01.02" MODIFIED="2014-09-25 15:04:28 +0200" MODIFIED_BY="[Empty name]" NO="2" P_CHI2="0.0029030263919246346" P_Z="0.6869978720649751" STUDIES="7" TAU2="0.18068224438224842" TOTAL_1="200" TOTAL_2="186" WEIGHT="58.56161432412171" Z="0.4029325145652052">
<NAME>Mixed: Symptomatic &amp; Non-symptomatic</NAME>
<CONT_DATA CI_END="0.8226897304266175" CI_START="-0.36467884173158394" EFFECT_SIZE="0.22900544434751677" ESTIMABLE="YES" MEAN_1="0.693" MEAN_2="0.679" MODIFIED="2014-09-25 15:02:21 +0200" MODIFIED_BY="[Empty name]" ORDER="158" SD_1="0.023" SD_2="0.08" SE="0.3029057119222632" STUDY_ID="STD-Horstmann-et-al.-2010" TOTAL_1="21" TOTAL_2="23" WEIGHT="8.11501069005598"/>
<CONT_DATA CI_END="0.9034909085958461" CI_START="-0.7499783192630233" EFFECT_SIZE="0.07675629466641139" ESTIMABLE="YES" MEAN_1="1.233" MEAN_2="1.217" MODIFIED="2014-09-25 15:02:42 +0200" MODIFIED_BY="[Empty name]" ORDER="159" SD_1="0.333" SD_2="0.017" SE="0.421811125332206" STUDY_ID="STD-Quraan-et-al.-2013" TOTAL_1="9" TOTAL_2="15" WEIGHT="6.263929296157016"/>
<CONT_DATA CI_END="1.559251764636632" CI_START="0.4512698967978247" EFFECT_SIZE="1.0052608307172284" ESTIMABLE="YES" MEAN_1="0.486" MEAN_2="0.408" MODIFIED="2014-09-25 15:03:07 +0200" MODIFIED_BY="[Empty name]" ORDER="160" SD_1="0.076" SD_2="0.077" SE="0.28265362949993644" STUDY_ID="STD-Raj-et-al.-2010" TOTAL_1="27" TOTAL_2="30" WEIGHT="8.459019294518715"/>
<CONT_DATA CI_END="0.3451712828274489" CI_START="-0.6872759653943787" EFFECT_SIZE="-0.17105234128346491" ESTIMABLE="YES" MEAN_1="1.75" MEAN_2="1.81" MODIFIED="2014-09-25 15:03:28 +0200" MODIFIED_BY="[Empty name]" ORDER="161" SD_1="0.35" SD_2="0.34" SE="0.26338423980380243" STUDY_ID="STD-Vaessen-et-al.-2012" TOTAL_1="39" TOTAL_2="23" WEIGHT="8.789617355057212"/>
<CONT_DATA CI_END="0.698071888349217" CI_START="-0.2865096852056258" EFFECT_SIZE="0.20578110157179555" ESTIMABLE="YES" MEAN_1="2.26" MEAN_2="2.2" MODIFIED="2014-09-25 15:03:49 +0200" MODIFIED_BY="[Empty name]" ORDER="162" SD_1="0.339" SD_2="0.243" SE="0.25117338413386586" STUDY_ID="STD-Vaessen-et-al.-2013" TOTAL_1="28" TOTAL_2="37" WEIGHT="8.999654207262342"/>
<CONT_DATA CI_END="0.35435381500947616" CI_START="-0.5835024963753785" EFFECT_SIZE="-0.11457434068295116" ESTIMABLE="YES" MEAN_1="1.006" MEAN_2="1.007" MODIFIED="2014-09-25 15:04:06 +0200" MODIFIED_BY="[Empty name]" ORDER="163" SD_1="0.01" SD_2="0.007" SE="0.23925345536513568" STUDY_ID="STD-Van-Diessen-et-al.-2013" TOTAL_1="35" TOTAL_2="35" WEIGHT="9.204290964684382"/>
<CONT_DATA CI_END="-0.11024367601636353" CI_START="-1.156261654814788" EFFECT_SIZE="-0.6332526654155758" ESTIMABLE="YES" MEAN_1="4.48" MEAN_2="5.69" MODIFIED="2014-09-25 15:04:28 +0200" MODIFIED_BY="[Empty name]" ORDER="164" SD_1="2.004" SD_2="1.655" SE="0.26684622448404177" STUDY_ID="STD-Vlooswijk-et-al.-2011" TOTAL_1="41" TOTAL_2="23" WEIGHT="8.730092516386064"/>
</CONT_SUBGROUP>
</CONT_OUTCOME>
</COMPARISON>
<COMPARISON ID="CMP-006" MODIFIED="2014-09-25 15:13:18 +0200" MODIFIED_BY="[Empty name]" NO="6">
<NAME>Subgroup localization</NAME>
<CONT_OUTCOME CHI2="40.58977618441308" CI_END="0.653059354418057" CI_START="0.05005799694418589" CI_STUDY="95" CI_TOTAL="95" DF="11" EFFECT_MEASURE="SMD" EFFECT_SIZE="0.3515586756811214" ESTIMABLE="YES" I2="72.89957956401808" I2_Q="72.69229274884218" ID="CMP-006.01" MODIFIED="2014-09-25 15:13:18 +0200" MODIFIED_BY="[Empty name]" NO="1" P_CHI2="2.8348483613882536E-5" P_Q="0.05566798931304051" P_Z="0.022290804100532878" Q="3.661969827062655" RANDOM="YES" SCALE="4.0" SORT_BY="STUDY" STUDIES="12" SUBGROUPS="YES" SUBGROUP_TEST="YES" TAU2="0.1998506746751244" TOTALS="YES" TOTAL_1="404" TOTAL_2="339" UNITS="" WEIGHT="100.0" Z="2.285375759929206">
<NAME>Clustering coefficient</NAME>
<GROUP_LABEL_1>Focal epilepsy patients</GROUP_LABEL_1>
<GROUP_LABEL_2>Control</GROUP_LABEL_2>
<GRAPH_LABEL_1>lower in epilepsy</GRAPH_LABEL_1>
<GRAPH_LABEL_2>higher in epilepsy</GRAPH_LABEL_2>
<CONT_SUBGROUP CHI2="7.212211381363848" CI_END="1.0031959379788322" CI_START="0.31058861224696216" DF="4" EFFECT_SIZE="0.6568922751128972" ESTIMABLE="YES" I2="44.53850853101883" ID="CMP-006.01.01" MODIFIED="2014-09-25 15:09:38 +0200" MODIFIED_BY="[Empty name]" NO="1" P_CHI2="0.12508991261413416" P_Z="2.0097114010893068E-4" STUDIES="5" TAU2="0.0673165883654663" TOTAL_1="188" TOTAL_2="145" WEIGHT="39.94094090747803" Z="3.717792616713619">
<NAME>TLE</NAME>
<CONT_DATA CI_END="0.9674175647074368" CI_START="0.2811075988739414" EFFECT_SIZE="0.624262581790689" ESTIMABLE="YES" MEAN_1="0.4" MEAN_2="0.31" MODIFIED="2014-09-25 15:07:36 +0200" MODIFIED_BY="[Empty name]" ORDER="219" SD_1="0.108" SD_2="0.21" SE="0.1750822900948744" STUDY_ID="STD-Bernhardt-et-al.-2011" TOTAL_1="122" TOTAL_2="47" WEIGHT="10.265994566573747"/>
<CONT_DATA CI_END="1.9669619497271629" CI_START="0.4805904978252873" EFFECT_SIZE="1.223776223776225" ESTIMABLE="YES" MEAN_1="0.72" MEAN_2="0.7" MODIFIED="2014-09-25 15:07:54 +0200" MODIFIED_BY="[Empty name]" ORDER="220" SD_1="0.016" SD_2="0.016" SE="0.3791833583744864" STUDY_ID="STD-Bonilha-et-al.-2012" TOTAL_1="12" TOTAL_2="26" WEIGHT="6.886339932817738"/>
<CONT_DATA CI_END="0.8777909098391081" CI_START="-0.321067354687751" EFFECT_SIZE="0.27836177757567854" ESTIMABLE="YES" MEAN_1="2.221" MEAN_2="1.971" MODIFIED="2014-09-25 15:08:13 +0200" MODIFIED_BY="[Empty name]" ORDER="221" SD_1="0.97" SD_2="0.82" SE="0.30583680975346994" STUDY_ID="STD-Liao-et-al.-2010" TOTAL_1="18" TOTAL_2="27" WEIGHT="8.065657817410816"/>
<CONT_DATA CI_END="0.9034909085958461" CI_START="-0.7499783192630233" EFFECT_SIZE="0.07675629466641139" ESTIMABLE="YES" MEAN_1="1.233" MEAN_2="1.217" MODIFIED="2014-09-25 15:08:34 +0200" MODIFIED_BY="[Empty name]" ORDER="222" SD_1="0.333" SD_2="0.017" SE="0.421811125332206" STUDY_ID="STD-Quraan-et-al.-2013" TOTAL_1="9" TOTAL_2="15" WEIGHT="6.263929296157016"/>
<CONT_DATA CI_END="1.559251764636632" CI_START="0.4512698967978247" EFFECT_SIZE="1.0052608307172284" ESTIMABLE="YES" MEAN_1="0.486" MEAN_2="0.408" MODIFIED="2014-09-25 15:09:38 +0200" MODIFIED_BY="[Empty name]" ORDER="223" SD_1="0.076" SD_2="0.077" SE="0.28265362949993644" STUDY_ID="STD-Raj-et-al.-2010" TOTAL_1="27" TOTAL_2="30" WEIGHT="8.459019294518713"/>
</CONT_SUBGROUP>
<CONT_SUBGROUP CHI2="21.999544706168663" CI_END="0.536397456543625" CI_START="-0.23430345492620983" DF="6" EFFECT_SIZE="0.15104700080870762" ESTIMABLE="YES" I2="72.72670830175134" ID="CMP-006.01.02" MODIFIED="2014-09-25 15:13:18 +0200" MODIFIED_BY="[Empty name]" NO="2" P_CHI2="0.0012111053204587607" P_Z="0.44233683958691283" STUDIES="7" TAU2="0.19467082123442545" TOTAL_1="216" TOTAL_2="194" WEIGHT="60.05905909252196" Z="0.7682530983212588">
<NAME>Mixed focal epilepsies</NAME>
<CONT_DATA CI_END="1.63168132162797" CI_START="0.20893135227701143" EFFECT_SIZE="0.9203063369524908" ESTIMABLE="YES" MEAN_1="2.42" MEAN_2="1.886" MODIFIED="2014-09-25 15:10:14 +0200" MODIFIED_BY="[Empty name]" ORDER="224" SD_1="0.64" SD_2="0.482" SE="0.362953090100999" STUDY_ID="STD-Bosma-et-al.-2009" TOTAL_1="17" TOTAL_2="17" WEIGHT="7.136490924368515"/>
<CONT_DATA CI_END="0.8226897304266175" CI_START="-0.36467884173158394" EFFECT_SIZE="0.22900544434751677" ESTIMABLE="YES" MEAN_1="0.693" MEAN_2="0.679" MODIFIED="2014-09-25 15:10:35 +0200" MODIFIED_BY="[Empty name]" ORDER="225" SD_1="0.023" SD_2="0.08" SE="0.3029057119222632" STUDY_ID="STD-Horstmann-et-al.-2010" TOTAL_1="21" TOTAL_2="23" WEIGHT="8.11501069005598"/>
<CONT_DATA CI_END="0.3451712828274489" CI_START="-0.6872759653943787" EFFECT_SIZE="-0.17105234128346491" ESTIMABLE="YES" MEAN_1="1.75" MEAN_2="1.81" MODIFIED="2014-09-25 15:10:53 +0200" MODIFIED_BY="[Empty name]" ORDER="226" SD_1="0.35" SD_2="0.34" SE="0.26338423980380243" STUDY_ID="STD-Vaessen-et-al.-2012" TOTAL_1="39" TOTAL_2="23" WEIGHT="8.789617355057212"/>
<CONT_DATA CI_END="0.698071888349217" CI_START="-0.2865096852056258" EFFECT_SIZE="0.20578110157179555" ESTIMABLE="YES" MEAN_1="2.26" MEAN_2="2.2" MODIFIED="2014-09-25 15:11:10 +0200" MODIFIED_BY="[Empty name]" ORDER="227" SD_1="0.339" SD_2="0.243" SE="0.25117338413386586" STUDY_ID="STD-Vaessen-et-al.-2013" TOTAL_1="28" TOTAL_2="37" WEIGHT="8.99965420726234"/>
<CONT_DATA CI_END="1.2421227203315701" CI_START="0.2767577383409693" EFFECT_SIZE="0.7594402293362696" ESTIMABLE="YES" MEAN_1="1.066" MEAN_2="1.056" MODIFIED="2014-09-25 15:11:33 +0200" MODIFIED_BY="[Empty name]" ORDER="228" SD_1="0.014" SD_2="0.012" SE="0.24627110232771532" STUDY_ID="STD-Van-Dellen-et-al.-2012" TOTAL_1="35" TOTAL_2="36" WEIGHT="9.083902434707475"/>
<CONT_DATA CI_END="0.35435381500947616" CI_START="-0.5835024963753785" EFFECT_SIZE="-0.11457434068295116" ESTIMABLE="YES" MEAN_1="1.006" MEAN_2="1.007" MODIFIED="2014-09-25 15:13:18 +0200" MODIFIED_BY="[Empty name]" ORDER="229" SD_1="0.01" SD_2="0.007" SE="0.23925345536513568" STUDY_ID="STD-Van-Diessen-et-al.-2013" TOTAL_1="35" TOTAL_2="35" WEIGHT="9.20429096468438"/>
<CONT_DATA CI_END="-0.11024367601636353" CI_START="-1.156261654814788" EFFECT_SIZE="-0.6332526654155758" ESTIMABLE="YES" MEAN_1="4.48" MEAN_2="5.69" MODIFIED="2014-09-25 15:12:35 +0200" MODIFIED_BY="[Empty name]" ORDER="230" SD_1="2.004" SD_2="1.655" SE="0.26684622448404177" STUDY_ID="STD-Vlooswijk-et-al.-2011" TOTAL_1="41" TOTAL_2="23" WEIGHT="8.730092516386062"/>
</CONT_SUBGROUP>
</CONT_OUTCOME>
</COMPARISON>
</ANALYSES_AND_DATA>
<FIGURES MODIFIED="2013-08-21 22:16:19 +0200" MODIFIED_BY="[Empty name]">
<FIGURE FILENAME="Flowchart.png" FILE_TYPE="PNG" ID="FIG-01" MODIFIED="2013-07-02 12:45:01 +0200" MODIFIED_BY="[Empty name]" NO="1" SHORT_VERSION_FIGURE="YES" TYPE="OTHER">
<CAPTION>
<P>Study flow diagram.</P>
</CAPTION>
<FILE>iVBORw0KGgoAAAANSUhEUgAAAZIAAAK2CAYAAABkVxpHAABUrElEQVR42u2dCbAUVZq2W0HFjU1x
0IZREFBQERAXNhtDRNBGgQFUbIgGURYVGBFtwI2lwwVcGBQkGJZwcEXQBrEbVBRplMEhWJQlgEZG
VhdkkVWR8//vmcmaqiIr81RV3nurbj1PRMWtW5V5cvvOeTJPZp3vNyaO3/zmN7wK6JVrcEyIP8hP
fhNfiaHADn4OHXPij/iDPBcJB5TKTIMCHHvI4jhyIAmC3xTksoH4A0QCiASIP0AkgEiIP+KPGEAk
QEWmEQFiAJEUNxs3bjRDhw41nTt3NrNmzcrLHffII4+Y+fPnU5HzcNlFEX8u8ZBPMTN16lQzceJE
RALRiGTFihWmffv29v2wYcPM9OnTs1rg0aNHTaVKlcyzzz5rFi5caJYsWZKXO65atWrm6aefRiRF
vOx8iT+XeEie5vbbbze33HJL4Dwu0xQFxblcRFIAItFZyZNPPmnft2rVymzYsCGrBS5evNiceOKJ
5uDBg3m94xBJ8Sw7X+IvE5G8+uqrZtq0abH/58yZY8aOHZswT/I0iATyUiQ9evQwCxYsMMeOHTM1
a9bMeoFqGE4//fS833GIpHiWnS/xl4lIkrnnnntMy5YtcyImEAlkLZLdu3fbgNerevXqtm93yJAh
5oILLrCfzZgxw7ewX3/91Z491qlTx5QvX960aNHCfPHFF7HvdWZ13nnn2TPCSy+91PZR+zF48GBz
//33m9dff91cfPHF5vnnn4+Vr75tlVG1alUzcuTI45avLot69eqZU0891TY8b7/9ttO6hS33oYce
Mueee67dB+PGjTuuUdi8ebPp3r27Ofvss+26TZgwAZFkuOySjj/dN+nYsaM9jg0bNjTjx48/bjlh
8eAyjRdv4oUXXrBdbpKc1q1///7HTZNuHH/66aemWbNmdh8+9dRTaW0jIoGsRbJjxw4b+CNGjDC1
atWy7zt06GA6depk33/wwQe+hT3++OO2MowePdosXbrUBuMpp5xiNm3aZL/fsmWLefDBB20jr/7p
ZcuWpTwbuvDCC83VV19tXnnlFbN+/Xr7uRqUiy66yHz00UfmrbfeMmeeeaZ59913Y/M99thjpkyZ
MmbMmDF2Ht3Y/Oqrr5zWLWi5mvess86ylU3l3XXXXeaEE05IaBT69etn2rZta7te1H2yfPlyRJLh
sks6/tSov/TSS2bdunVm+PDhtox9+/YlLCcsHlymiW+stY7t2rUzDRo0sOvmxW1yg+4axxLNJZdc
YrfjiSeesPv566+/dt5GRAKRdW3Nnj07dmaks+1FixalnPbIkSP2bGrAgAGxz3RjU429Gtn4roUz
zjgj9LJaZ47ffvtt7LPDhw/b8lUBPG666SZz2223xb5XA6F+9EzXzW+5P//8s6lYsaJtgJK7KeLP
8nTm17VrV3vGSNdWNMsuqfiLR42r1nHu3LnO8eAaM8mNtV/XVvw06cRx5cqVrSS89TnppJPMpEmT
nLYRkUAkItm7d6/5/vvvbSVW8Om9znC2bt1q3/s1lmvXrrUBoSuFeFq3bm2uvfbatEWSHMRr1qyx
5Tdq1Mhcd9119qWKec011yR8r66tTNfNb7l6VFTzvvnmm8c1CvFnl+pC01mdugl0xYRIMl92Scef
0FWBztTVuKvcmTNnOseDa8ykK5Js4lhi0RWIyzYiEohEJOpCqF+/vjn55JPt39q1a5sKFSrY97r0
1plRMnpMU2W9//77CZ/r0U11FWUrki+//NKWr0t7Ndrey+vm8L73e/bddd38lrtq1So774cffhjY
KIiVK1eaNm3a2C6MUaNGIZIMl12S8aeb+rqy1P01XT0ovuIbWZd4cI2ZdEWSTRzHiyRsGxEJRNa1
pccj69ata9+/8cYb5uGHHw4saP/+/fYmpu5jxFOlShXTrVu3rEWiris1LPfdd5/vPIcOHbLfq585
03XzW64qnW6gxzcAWpfkz+LRjWFV3Hzp5srFrq2Sij/dm9A66Ukxr1sovpF1iQfXmEmOt969e5um
TZumrAvZxHG8SMK2EZFAZCJRkOnRS3Hvvfea9957L7Swnj172rNH9WUr6PV0icr/7LPPshaJUGOi
G42vvfaaFceePXsSnlgZNGiQKVeunL0Br75jXaXoLM513VItV/dhNK/OMHWDU1cdp512WkJ/9+TJ
k+2TW5LHwIEDTfPmzbkiyWLZJRV/uiGtK0o9dbdt2zYbcypDN/nTiQeXaZLjTTGk+3x62CDVNJnG
cbxIXLYRkUAkIlHf6ZQpU+x7dSfokcww1LB36dLFnjWp0ih4NdRCPNmIRGd1DzzwgL0XoZuOqnSa
Nv6qRN0DZcuWtS/dhPQea3RZt1TLVVeFHuHUvtJZ5TvvvHNcN4VutmuZusnauHHjwBvDiCR82SUZ
f7o3oxjTSYl+Td+nTx8ba143qks8uEyTHG+7du0yTZo0sVfWWqbfNJnGcfI9krBtRCQQiUiy4cCB
A+abb76xl/hFwS+//GLPqvQ3VTdXquVns256fDSou0rL3blzZz4GQaladhTxpwZbx9NDZ+7pxoPr
NMls3749YdkluY2IBEpMJIBIaESAGEAkQEWmEQFiABAJIBIg/gCRACIB4g9Ks0hKMlFPSSUnoiLT
iBR6vBAD4CwSl8f/imso9eR18UtOFMXjiqVpaHhEUvQUarwQA+AsEpeEOkVRkVyS+/glJ4oiARAi
oREhXogBiFAkJVWRXJL7lGRyIioyjQgiIQbAUSR+CXVckvkEJZ4KS7jjktwnVXIiv/UNS4IVtj1U
5JJbNsnNiD8oBSLxS6gTlqgnLPFUWMIdl+Q+qZITJa9v2Lq4bA8VueSWTXIz4g9KmUhcEvWEJZ7y
ygxLuBM2lLbXtZU8XlL8NGHr4pp4iIpcsiIhuRnxB6VIJC6JesIST/kJQSQPJheFSMLWxTXxEBW5
ZEVCcjPiD0qRSFwS9YQlnipOkYStSzrJqqjIuSMSkpsRf5DHInFJ1BOWeMpVJGHJfVy7toLWJZNk
VVTkkhcJyc2IP8hjkQiXRD1hiadcROKS3CdMJC7r4rI9VOTcEonLcSW5GfEHOSwSl0Q9YYmnXETi
ktzHRSRh6+KyPVTk3BMJyc2IP8gjkaTCJVFPWOIpF1yS+7gQti6ZJB6iIpf8skluRvxBHosEqMg0
IkAMACIBRALEHyASQCRA/AEiASoyjQgQA4UmEj3h4vdjr1wjX9aTipzdskmsRvxBHookiuRRxUG+
rCcVOf3Hf+MhsRrxBzkuEr8EU4iEilxcyyaxGvEHpUAkLmNeIRIqckkum8RqxB/ksEhSJZjyGuhU
ialEUGKgsKRCvXr1svkkPDSPlj9v3ryEbgUlGNJQ3+eff75NMHT99dfb4SmSRRK0npDbIiGxGvEH
eS6SoARTQYmpvGlSJQYKSyokIShhUHxlSx76W2MtaQgKVXoNG67Km5xgyGU9IbdFQmI14g9KcddW
WGIqv8RArkmFwkSi4Sc0RlJ8OV6XQPyZpct6Qv6IhMRqxB+UMpGEDbroN41rUqEwkaxevdr+P3Pm
zOMqYPIVSdh6Qv6IhMRqxB8gEuekQmEi0UB7+l9P1iCSwhEJidWIP8hTkbgkmHIViWtSoRtuuMHc
cccdsf8/+eST465k1L+tm5gey5cvt91diKT0ioTEasQf5KlIXBJMuYpEuCQVevTRR02NGjXspb/O
4OrVq+d7s1392nfffbe9V6Knb1QB4/N0I5LSJRJBYjXiD/JQJC4JptIRiUtSIT3hddlll9nAqlu3
buyeSLxIdKNy2LBhViA6e/zHP/5hK+zLL7+MSEqxSEisRvxBHorEI6oEUx4uSYXin/gKQ1c02oYF
CxZwNEuRSFJBYjXiD/JQJLmGrk50+a8usilTptgnYxo2bJhRtjvIP5EA8QeIJGv0o66uXbtageim
6MCBA80PP/zAkUQkQPwBIgFEAsQfIBKgItOIADGASIIojsQ7JKVCJPkeG8W5nqWhviCSAhNJcTye
yBDwiCTfY6M417M01BdEgkgC8UsShEioyC7LJrFa6doniASRZCwSlyRBiASRuMZOoYskn/cJIilQ
kbgk3pk1a5bp2LGjTdyj33Iot4JHqiRBQfPEVwz90lff61e/ffv2tUPRuyxXbN682XTv3t3Oq2km
TJiQsF1BCYcQSckvuxATq4WtXzb7xDXhV/I+QySQtUhcEu8ouDW8hPI7DB8+3A4HsW/fPvtdqiRB
QfN4FaNWrVq2IikxliqMxtaKl0FYGcpx0rZtW7NhwwabX1sDO3qEJRxCJCW/7EJMrBa2ftnsE5eE
X377DJFAViLJJPGOGnKVNXfuXOeuLb95FNSXX365HUrFQxWoQ4cOzmXozEw/WkweesIl+REiye2u
rdKYWM11/TLZJ64Jv5L3GSKBrEWSTuIdnR3pqkBBnpx0KpVIgubx6/MdMWKEqVChQoIYgsrQyME6
m1O3l87CPFySHyGS3BZJaUys5rp+meyTTBN+IRLIWiQuiXc0tpXO+mvWrGnPxpS0J0wkLvP4BfWo
UaOsGDS/Sxli5cqVdmhudTtofuGS/AiRlD6R5HpiNdf1y2SfZJrwC5FA1iJxSbyjPtr4UXd1SZ3c
oCcnCXKZxy+ob731VnuD0bWMeIYMGWIrlhoFl+RHiCQ3ll1IidVc1y+TfZJpwi9EAlmLRIQl3tHN
PJ3t6yb4tm3b7E1IlaWnWDySkwS5zKOgVgXynpSZPXu2vV/jTeO6XD25JXloUMfmzZvHvgtLOIRI
cmPZhZZYzWX9Mt0nmST8QiQQiUhcEu/oiSp1OZUrV84mm1IiIAW6d9nslyQobB4FtW4Gqi9Xj0GW
KVPGThOfzyGsDFXusmXLWgE1btzYVs74K6ughEOIJDeWXWiJ1VzWL9N9kknCL0QCkYjEIyzxjipA
fAIgXSUkk5wkKGgePYWlMzLx3XffmZ9++imj5eq7nTt3plzvKJIfIZKiX3ahJVZzWb9M90muxjwi
KQCRACKhEfk/SKxGDAAiAUSSFSRWIwYAkQAiAeIPEAkgEiD+AJFkAAmvEAkQf4BIssLlEUWGoEck
QPwBIslKEq+++qqZNm0aRxWRAPEHiISrDUQCxB/kvUiySQ4VlngqKPmQhprQ0BT69a0GZtRQFfEi
cUlqlPx/0DwuiYqoyMW/7LD4iyJJVSZxGBb7QesNiKTgRJJNciiX5FV+iXRU8TUkypgxY+xn8+fP
TzupUfxVi8s8LomKqMjFv+yg+IsqSVUmcRgW+0HrDYik4EQSVXKoVMmrkhPpqFyd/bVq1Spl15ZL
UqNkkQTN45qoiIpc/MtOFX9RJanKJA5dYj/VegMiKUiRZJscKt3kVV658aOoJosk3QH7wuZxTVRE
RS7+ZaeKv6iSVGUShy6xn2q9AZEUpEhEJsmhMk1e5ZWb6rciRSES10RFVOSSWbZf/EWVpCqTOHRN
jOa33oBIClYkHukkh8o0eZW6mVSu8rMXl0iES6IiKnLJLjs+/qJMUpVuHKabGC1+vQGRFKRIMk0O
5Zq8yu9R3kGDBtkcI7p5qX5vnQHqDLQoReKSqIiKXPzLDoq/qJJUZRKHYUmigtYbEEnBiSSb5FAu
yav8KrAqpu6paLl66Qaq9+hwUYnEJVERFbn4lx0Uf1ElqcokDsNiP2i9AZEUZNdWNsmhXBJeBS03
LLlPURF1oiIqcubLDou/qJNUpROHQbEftt6ASApKJIUAiYr4ZTsgEkAkWUGiIkQCiAQQCSASIP4A
kQAiAeIPEAlQkWlEgBhAJEBFphEBYgAQCSASIP4AkQAiAeIPEAlQkWlEgBhAJEBFphEBYgAQCSAS
IP4AkQAiAeIPEAlQkWlEgBhAJEBFphEBYgB8jyEHkkrMOgDHHrIWCQeUSsy6AMccshaJd2B5Fc4r
FxsWXsQf5LlIODMCIP4AEAkVGYg/AERCRQbiDwCRUJEBiD9AJFRkAOIPAJFQkYH4A0AkVGQg/gAQ
CRUZgPgDREJFBiD+ABAJFRmIPwBEQkUG4g8AkVCRAYg/QCRUZADiDwCRUJGB+ANAJFRkIP4AEAkV
GYg/dgIgEioyAPEHiISKDED8ASASKjIQfwCIhIoMxB8AIsnPisyLV0m+ABAJcEYNAIgEAJEAACIB
RAIAiAQQCQAgEkAkAIBIABAJACASQCQAgEgAkQAAIgFEAgCIBACRAAAiAUQCAIgEck8gjBkFANR8
QCQAgEggN2QCAIgEAJEAACIBRAIAiAQQCQAgEig0mQAAIgFAJABQ+kVCbm9evMgDD4iEs14A6gwg
EioEADIByCORUBEAqEOASKgEANQhQCRUAgBEAoBIABAJACIpHjZu3GiGDh1qOnfubGbNmpWXB/aR
Rx4x8+fPL7X7qKi2b+rUqWbixImIBKCQRLJixQrTvn17+37YsGFm+vTpWS3v6NGjplKlSubZZ581
CxcuNEuWLMnLA1utWjXz9NNPF0nZubCPimr7br/9dnPLLbek/B+RAJRCkejs8cknn7TvW7VqZTZs
2JDV8hYvXmxOPPFEc/Dgwbw+sEUpEr99NGfOHDN27NhSJ5JXX33VTJs2LZKyi3sfIRJAJI6VoEeP
HmbBggXm2LFjpmbNmlkvT2I6/fTT8/7AFqVI/PbRPffcY1q2bFnqRBIlxb2PEAkgkoBKsHv3btuI
6FW9enXbXz5kyBBzwQUX2M9mzJjhW9avv/5qr17q1Kljypcvb1q0aGG++OKL2Pc68zzvvPPs2fal
l15q+//9GDx4sLn//vvN66+/bi6++GLz/PPPx8rXfQOVUbVqVTNy5Mjjlq/uoHr16plTTz3Viu/t
t992Wrew5T700EPm3HPPtftg3LhxxzW0mzdvNt27dzdnn322XbcJEyak3Oe659GxY0c7XcOGDc34
8eMD99ELL7xgu7okF33Wv39/p/2Ranv8jlvY9vXq1cs89thjCfNoXebNm3fc8t555x27XdoXffv2
NUeOHEkpEm8el2MYtN8y3UfpHDdEAogkjUqwY8cO25iMGDHC1KpVy77v0KGD6dSpk33/wQcf+Jb1
+OOP28o8evRos3TpUttonHLKKWbTpk32+y1btpgHH3zQNhDq+1+2bFnKs9YLL7zQXH311eaVV14x
69evt59LaBdddJH56KOPzFtvvWXOPPNM8+6778bmU0NXpkwZM2bMGDuPbhZ/9dVXTusWtFzNe9ZZ
Z9mGS+Xddddd5oQTTkhoaPv162fatm1ru/7UNbV8+fKU+1yN3ksvvWTWrVtnhg8fbtdj3759KfeR
1rFdu3amQYMG9jNvm8L2R6rt8TtuYdt3/fXX28/jG3zFjpYbvzzFiySt5akxP+mkkxIa57B7JEHH
MGi/ZbqP0jluiAQQSQaVYPbs2bEzO521LVq0KOW0OuvU2eCAAQNin+mmsSquKmt8t80ZZ5wR2v2h
M8hvv/029tnhw4dt+WpMPG666SZz2223xb5X46v7OJmum99yf/75Z1OxYkXbuCd3/Tz11FOx/5s1
a2a6du1qG9h0UEOoYzB37tzAfZTcbRO2P1JtTzKu2+cqkssvv9wcOHAg9pkad52EuIgk6Bi67LdM
9lGmxw2RACIJqQR79+4133//vZXIpEmT7Ht1CW3dutW+96t0a9euPa5hEa1btzbXXntt2iJJ7kdf
s2aNLb9Ro0bmuuuusy81dtdcc03C9+oWyXTd/Jarx3A175tvvnlcQxt/xq7uF50hq8tFZ79h6KxZ
Z9Vq/FT+zJkz0xJJ2P5ItT3JuG6fq0iSl6er2goVKsRiJkgkQcfQZb9lso/SPW6IBBCJYyVQF1b9
+vXNySefbP/Wrl3bNgZ6r66D+D5vDz0mrLLef//9hM/16LC6VrIVyZdffmnLVzeMKr/38rrZvO/9
fqPgum5+y121apWd98MPPwxsaMXKlStNmzZtbLfQqFGjfLdNDy3oDFh9/zrj1/pnIpKw/eEqEtft
y1Qk2g9qqLXdYSIJOoYu+y2TfeR63BAJIJIMKoEePa1bt659/8Ybb5iHH344sJz9+/fbG8Tqk46n
SpUqplu3blmLRN0UEtt9993nO8+hQ4fs9+pKyXTd/JarBkw3YuMbVa1L8mfx6MGEypUr+165qe9e
+1xPwnldSy4i6d27t2natKnz/nAViev23XDDDeaOO+6I/f/JJ584ieTWW2+1N79duraCjqHLfstk
H7keN0QCiCSDSqAKq0d/xb333mvee++90LJ69uxpr150L0WNt56SUvmfffZZ1iIRkplumL/22mu2
0dmzZ0/Ck1eDBg0y5cqVszdTdQ9EZ6S6GnFdt1TLVZ+65tVZu27U6+z1tNNOS7iHMHnyZPsEkBqh
gQMHmubNm/tu29dff23PfHUDetu2bXabtB56iCFoH6l83T/QgxCu+8P1UVuX7Xv00UdNjRo1bFeY
zur1VJWfSCRn70ku3WPT/Zf4bQu72Z7qGLrst0z2ketxQySASDKoBOqHnjJlin2v7iw9EhyGKmmX
Ll3s2b8aIp3daUiMeLIRic4wH3jgAdtVopuoajQ0bfxVibo3ypYta1+6me49IuqybqmWq+4fPRar
faUzdT3emtz1o5u2WqYazsaNGwc+mKB7T9oGNZgaLaBPnz52W7wuF799tGvXLtOkSRN7hq3pXfaH
q0hctk9PUF122WV2Gl2prl692lckuiLQvQg9Yq2nr7Suv/zyi7NIgo5h2H7LZB+lc9wQCSCSYqwE
emrnm2++ifWLR40aJp2hxjdQyd1cqZafzbrp0dygbg8td+fOnU5lSWya3kNn2S5s3749YT6X/RHV
9omgJ8DipaDpfvrpp4zXJdUxdNlv6e6jdI4bIgFEQiWAIqQ0jJtFHQJEQiWAEuSZZ5457pfjiAQA
kQAAdQgQCZUAgDoEiIRKEDlFnZgKEAkAIinlFOUw8IBIABAJIgGgDgEioRIgEqAOASIp0UqQaXIp
bz792viqq64yv/3tb+0wFvohmIZsP+ecc8zNN9+ckLI3LOnU3XffbYfoiEffX3HFFXZMMJeEV2GJ
mwAQCSCSiCtBpsmlNJ/Gbbryyivt9xowT0NQ/P73v7fZ8pRXW2M2aUwlj7CkUxpfSUN3xP8qWWV5
GRbD1sklcRMAIgFEUgQiSTe5lDff+eefHxtywst38ac//Sk2ja5MJBrhknTqhx9+sJn2vCRGWg+J
R/+HrZNr4iYARAKIpAhEkm5yKb/5NO6R5vn4449jn+lqRImEhGvSKXWHKR+F0LTqwpJwwtbJNXET
ACIBRFIMIskkmVKYSFyTTmkYcF15aAh4ScW7wghbp3QSUwEgEkAkRSySTJIphYnENemUppNInnvu
OXvPRfc6XNYpk8RUAIgEEEkRiUSkm0wpTCTCJemUUNeWbsIrb0Q66+SSuAkAkQAiKSaRpJtMyUUk
LkmnhG6uq6wXX3wxrXVySdwEgEgAkRRzJYgqmVI82SbEClsnl8RNAIgEEAmVAIA6BIiESgCASAAQ
CQAiAUAkAEAdAkRCJQCgDgEioRIAUIcAkVAJABAJACIBAOoQIBIqAQB1CBAJlQCAOgSIhEoAgEgA
EAkAUIcAkVAJAKhDgEioBADUIUAkVAQAJAKQ7yKhQgBQZwCRRFYxePHi5fYCQCTAmS8AIBJAJACA
SAAQCQAgEkAkAIBIAJEAACIBRAIAiAQAkQAAIgFEAgCIBBAJACASQCQAgEgAEAkAIBJAJACASACR
AAAiAUQCAIgEEAkAIBIARAIAiAQQCQAgEkAkAIBIAJEAACIBQCQAgEgAkQAAIgFEAgCIBBAJACAS
AEQCAIgEEAkAIBJAJACASACRAAAiAUAkAIBIAJEAACIBRAIAiAQQCQAgEkAkAIBIADISSPILABAJ
ACIBAEQCJSMTAEAkAIgEABAJIBIAQCSASAAAkUChyQQAEAkAIgEARJILDSqvwnkBcU/cIxLOyoFj
zj6ACI45UUBlAo492w5ZHXsigcoExADbDFnFANFAhQJigG0GREKFAmKAbQZEQoUCYoBtBkTCziwu
Nm7caIYOHWo6d+5sZs2alZf77ZFHHjHz588nBthm4h6RQFiFWrFihWnfvr19P2zYMDN9+vSslnf0
6FFTqVIl8+yzz5qFCxeaJUuW5OV+q1atmnn66adpVIl74h6RQFiFmjhxonnyySft+1atWpkNGzZk
tbzFixebE0880Rw8eDCv9xsiIe6Je0QCjhWqR48eZsGCBebYsWOmZs2aWS9PFfT000/P+/2GSIh7
4h6RQECF2r17tw0WvapXr277RYcMGWIuuOAC+9mMGTN8y/r111/tWVydOnVM+fLlTYsWLcwXX3wR
+37atGnmvPPOs2dml156qe0r9mPw4MHm/vvvN6+//rq5+OKLzfPPPx8rX33MKqNq1apm5MiRxy1f
XQf16tUzp556qm0A3n77bad1C1vuQw89ZM4991y7D8aNG3dchdq8ebPp3r27Ofvss+26TZgwAZEQ
98Q9IincCrVjxw4bNCNGjDC1atWy7zt06GA6depk33/wwQe+ZT3++OO2H3j06NFm6dKl5vbbbzen
nHKK2bRpk/1+y5Yt5sEHH7TBrn7iZcuW+Zaj+S688EJz9dVXm1deecWsX7/efq6KfdFFF5mPPvrI
vPXWW+bMM8807777bmy+xx57zJQpU8aMGTPGzqObgl999ZXTugUtV/OeddZZZvz48ba8u+66y5xw
wgkJFapfv36mbdu2tgtE3RjLly9HJMQ9cY9IuMSfPXu26d+/v32vs45FixalnPbIkSP20n3AgAGx
z3SDUUGvYIu/xD/jjDMC10mBrbOvb7/9NvbZ4cOHbfkvvPBC7LObbrrJ3HbbbbHvVVHVn53puvkt
9+effzYVK1a0DUHyJf5TTz0V+79Zs2ama9eu9iyOri3inrhHJAVfofbu3Wu+//57W5kmTZpk3+vS
eOvWrfa9X9CsXbvWlqUzpnhat25trr322rQr1C233JLw2Zo1a2z5jRo1Mtddd519KaivueaahO91
iZ/puvktV49sat4333wzsK9YXQk602vYsKE9c0QkxD1xj0gKukLpUr5+/frm5JNPtn9r165tKlSo
YN83aNDAnukko8clVdb777+f8LkeodQlc7YV6ssvv7Tl63Jbweu9vO4G73uVn+m6+S131apVdt4P
P/wwsEKJlStXmjZt2tjL/1GjRiES4p64RySFfYmvxxTr1q1r37/xxhvm4YcfDixn//799mai+nPj
qVKliunWrVvWFUqX8Krg9913n+88hw4dst+3a9cu43XzW66e2tGNxPjKo3VJ/iwe3aCtXLly3lzu
IxLivtDjHpEUUYXSo496BFLce++95r333gstq2fPnvYsTn3KCmI9LaLyP/vss6wrlFCl1o3D1157
zVagPXv2JDyBMmjQIFOuXDl7I1J9wTpb01mZ67qlWq76ozWvzs50w1JnX6eddlpCX/HkyZPtEyyq
RAMHDjTNmzfnioS4J+4RSWFXqOHDh5spU6bY97qs16ORYSjAu3TpYs+CFHA6O5k6dWrCNNlUKJ0R
PfDAA7ZPVjcRdZNR08afnd1zzz2mbNmy9qWbinrixHXdUi1Xl/l6/FH7Smdk77zzznGX+LrpqGXq
BmXjxo0Db9AiEuKeuEckBVGhsuHAgQPmm2++sZfHRcEvv/xivv76a/s31eV+quVns256jDPosl3L
3blzJzFA3BP3iIQKBcQA2wyFFANEAxUKiAG2GRAJFQqIAbYZEAkVCogBthkQCTuzEClNiXqIgdzf
Zj0x5ffjwZKI20KPfURCIxIZpWlYbGIgcZuCtquktjnVo7YlEbeFHvuIhEYEkRADTiJJfiESYh+R
0IggkiKMgVSNb2l9IRJEgkiKWCRBCWuCEulkk5wn6Huv3E8//dT+mlaJh+KHanBdRliiHmKgsK9I
gmLoxx9/NE2bNjV//vOfY59pSBKNcxX/a/Gg+pEskl69etl8IvHzKvnVvHnz0opbYh+R5GQjEpSw
JiiRTqbJecK+V7ka0vuSSy4xL730knniiSfsuuuXvq5luCTqIQZKl0jS3eawGJo+fbodbkQJqoSE
oRMmDWPiWj/iRXL99dfbOIxv8JOHfneJW2IfkeRkI5IqYU1QIh2vomSSnCfoe69cjRO0bt06+78S
75x00kk2b4RLGa6JeoiBwt1mlzgUf/jDH+wVsQZO1PhZf//739OqH+mIxCVuiX1EkrONSKqENUGJ
dPwqSvw8Ycl5Un2fqlyJRVcnLmW4JuohBgp3m13iUOzbt892V2n4do0Q7FeGa/0IE4lL3BL7iCSn
GxG/hDVBiXRSNfiuyXlSfe8ikrAy0knUQwwU5ja7xKHQiMC6IlG9ePHFF33LcK0fYSJxiVtiH5Hk
RSMSn7AmKJFOqgY/LDlP2PcuIgkrI5NEPcRA4XVthcWhUJfvzTffbLuF1I21evXq2Hfp1o8bbrjB
3HHHHbH/P/nkkwSRuMQtsY9IcrYRCUpYE5RIJ9PkPGHfh4nEpQyXRD3EQGFvc1gM6WlEZRjUsOlq
oHUv5LLLLrPTZlI/Hn30UVOjRg3b/aSrCD3plXyz3SVuiX1EkpMVKihhTVAinUyT84R97yKSsDJc
EvUQA4W9zUExpLwcaqz/8pe/xKbfsWOHFUvfvn0zqh96qksi0vooxa+ubpJF4hK3xD4iydlGJCxh
TVAinVSEJecJ+z6KZYQl6iEG2OYo4jCd+hH/lGMqXOKW2EckNCJADLDNgEioUEAMsM2ASKhQQAyw
zYBIgAoFxADbDIiECgXEANsMiIQKBcQA2wyIhAoFxADbDIgEqFBADLDNgEioUEAMsM2ASKhQQAyw
zYBIqFBADLDNgEiACgXEAHEPiIQKBcQA2wyIhAoFxADbDIiESgUce7YdSsGxJxKoVMAxZx9AVsec
KIh4B/MqnBcQ98Q9IgHOSgEgijaAXQCIBAAQCSASAEAkgEgAAJEAIgEARAKASAAAkQAiAQBEAogE
ABAJIBIAQCQAiAQAEAkgEgBAJIBIAACRACIBAEQCgEgAAJEAIgEARAKIBAAQCSASAEAkAIgEABAJ
IBIAQCSASAAAkQAiAQBEAogEABAJACIBAEQCiAQAEAkgEgBAJIBIAACRACASAEAkgEgAAJEAIgEA
RAKIBAAQCQAiAQBEAogEABAJIBIAQCSASAAAkQAgEgBAJIBIAACRACIBAEQCiAQAEAkQRIgEAJEA
IBIAQCSASKDEjj+vwnkhEkAkwLGHyI85UQA0JsBxh6yOPZEANCjAMYesYoBoABoV4JgDIgEaFeCY
AyIBGhXgmAMiAQIKOOZFx8aNG83QoUNN586dzaxZszKeJpmpU6eaiRMnpvwfEAkgEiiBY75ixQrT
vn17+37YsGFm+vTpWS3v6NGjplKlSubZZ581CxcuNEuWLMloGj9uv/12c8stt6T8HxAJFHEgufxY
CQpPJDqjf/LJJ+37Vq1amQ0bNmS1vMWLF5sTTzzRHDx4MKtpikIkc+bMMWPHjo18HxdVuYgEEAnk
hUh69OhhFixYYI4dO2Zq1qyZ9fIkptNPPz3raYpCJPfcc49p2bJl5Pu4qMpFJJDTMoHCFsnu3bvN
008/bV/Vq1c3jzzyiBkyZIi54IIL7GczZszwLevXX3+1Vy916tQx5cuXNy1atDBffPFF7Ptp06aZ
8847z15tXHrppfb+RzKppunVq5d57LHHEpal7+fNmxeJSF544QXbnSaBqdz+/fvHlqN7NVqnqlWr
mpEjR8bm+fHHH03Tpk3Nn//859hn6pZr166dvT8TVC4iAUQCpVokO3bsMOPGjTMjRowwtWrVsu87
dOhgOnXqZN9/8MEHvmU9/vjjttEcPXq0Wbp0qW3ITznlFLNp0yb7/ZYtW8yDDz5oTj31VHvvY9my
ZceVkWqa66+/3tx1110JItG6v/XWW5GIROsoATRo0MAu96uvvrKfS6IXXXSR+eijj+yyzjzzTPPu
u+/G5tM9I0lP8wjd17n44ovN4cOHA8tFJIBIoFSLxGP27NmxM+ju3bubRYsWpZz2yJEj9qx7wIAB
CWfnanj79esX+0zdVmeccUbgOvlNU9Qi8euCkgy0Tbqq8LjpppvMbbfdljDfH/7wB3vlpqsvrfff
//73wHIRCSASKPUi2bt3r/n++++tRCZNmmTfq7tq69at9r0a8WTWrl17XMMuWrduba699tqcEMk1
11xjrrrqquNe6srza/DXrFljl9GoUSNz3XXX2Ve1atVsOfHs27fP3j86+eSTzb333hsqKEQCBXt2
CoVzzNWFVb9+fdsw6m/t2rVNhQoV7Ht10ejqIxk9Jqyy3n///YTP9ejw1VdfnRMi+dvf/mb++te/
Hvf6+eeffRv8L7/80i5DXXZvv/127JXctScR6YrkhBNOMC+++CIiARoV4JgLPXpbt25d+/6NN94w
Dz/8cGA5+/fvt/cKdE8hnipVqphu3bplLZIbbrjB3HHHHbH/P/nkk8i7tnr37m1vnnuoa0syve++
+wLn69q1q7n55pvNU089Ze/trF69OrBcRFKA3Ty8CjPBT6GLRI/86tFfoe6a9957L7Ssnj172qsX
3UuRWPQEl8r/7LPPshbJo48+amrUqGF/8a6rgnr16kUuksmTJ1sR6GEDDwlUDxC89tpr5tChQ2bP
nj0JT6K9/vrrVpY7d+60j0jrtzaXXXaZnTaoXETCWTlwzEv9tg8fPtxMmTLFvld3lncfIQg1sl26
dLFXJqeddpqpXLly7DHYbEWyfv1620BrfXWlpLP+qEWya9cu06RJE3sV0qdPn9hVyQMPPGCfPtON
dwlB5Qo9YSbJ/OUvf4mVIVlILH379g0sF5HQoADHnu0O4MCBA+abb76xZ+hR8+233xb5Ptm+fXvC
FYX45ZdfzNdff23/RlkuIqFCATHANkOpigGigQoFxADbDIiECgXEANsMiIQKBcQA2wyIhJ1ZXJDg
hxhgm4NjFxBJqapQJPghBtjmzEgn/ohVRFKqKxQJfrInnxL8EPfRHeNXX33VDg+PSBBJwVcoEvxk
Tz6NOUTcl8wxRiSIpNRVKBL8FG6Cn0IXie7HdezY0R7rhg0bmvHjxyd8P3jwYHP//ffbIUKUf+P5
559PeYy9aeNjVt21GuZEvxTXiZmGPfGL1aC4E5s3b7ZD3J999tn2+wkTJtCYIZLcqlAk+CncBD+F
LhJJ4aWXXjLr1q2zw6UofjVcenxMXXjhhXZk31deecUOYZLqGCfHn06EypQpY8aMGWPnmz9/fspp
w+JOuU7atm1ru5rVFbx8+XIaM0SSm40ICX4KL8EPcf9/SCCabu7cuQkxpauE5CFL/I5xfPwplnRy
pPuMYV1bLnHXrFkzO/quX44UQCQ5UaFI8PM/FGKCH0Ri7FWFrkZ03DTdzJkzQ09OwkTixZKuWMNE
4hJ36hLT1ZK633TVAogk5yoUCX7+h0JM8FPIca8HSnSWr5MC5djQcY5KJF4spfqtiN+0YXG3cuVK
06ZNGxt3o0aNojFDJLnXiJDgpzAT/BRy3Ot+hT7XU4pCJxiuIvE7xvHTavRbxZLupbh0bbnEnYce
hNHQ9XRzIZKca0RI8PM/FFqCn0KOew2XrrN7PQG1bds2e+w1nR4wCYspv2OcPO2gQYNMuXLl7E1z
3T/UlYeu5P2mDYs7LU9PbkkeAwcONM2bN6cxQyS514iQ4KcwE/wUetzrvqCOtRp8jeSg46Vj7nUr
pYopv2OcPK2EoC6wsmXL2pceRPEeL06eNijuhG62q4yKFSuaxo0bBz4IA4gkLxsREvy4l4tIcm+b
dUIUf5x0dRLlMdb3rvUjKO5Ujq6EAZHQiAAxwDYDIqFCATHANgMiYWcCMcA2AyIBKhQQA2wzIBIq
FAl+skS/49EYTjSqubnNUcV3Jse5KMrI57qOSPKsQpHgp/jQUBoaoRmR5OY2RxXfmRznoigjm+0s
6bqOSHK4QpHgB5EgEkSSXOf92gVEQoVKCQl+EAkiQSQu7QIiKYAKVRoT/IRtU1BZQd9ls47ZlKvv
H3roIXPuuefapGMaygORZLfN2SYySze+XRK2uRznoo4VJZiLHypG66f1jM8ppGVqvLnkOp+qXfD2
xaeffmp/qa+BT735EUkpqVClMcFP2DYFlRX0XTbrmE25Gh32rLPOskLU/tPoyBorCpFkvs3ZJjJL
N75dRrV2Oc5FHSv/+q//mpAOwhtiP77h11h4GmE7eTuD2gWlp7jkkktsvXziiSdsmfolPyIphZf4
pTHBj982BZWV6rts1zHTcjUyrcZZUjbJ5O6KdM/qEIn7sRRBiczSiW8Xkbgc5+KIFaWHOOmkk+xg
rELbr+248cYb7f+rVq2y8vJSTCRvZ6p2QePx6cTOW08tQzmQEEkpEklpTPATtE1BZaX6Ltt1zLRc
jYKs7998882s+70Rifux9E5CUiUySye+XUTicpyLI1Y0fp62VydeGrVY83788cdWpBKA8qFowNZU
2+l6j0Ri0dUJIikFFao0Jvhx2aawsvy+i2IdMylXZ4D6/sMPP0QkEcV9FInM0olvF5G4HOfiihUJ
Sl1cmkf5V7yrL6WJuPLKK+2TWogEkcQojQl+XLbJtaz476Jcx3TKlRh1gz6+IdA8yZ8Vqki0TUHb
laprK9tEZunEtwhL2OZynIsrVpRfSDfLf/e735nZs2fbz9SFp6syLT8+1UTydoa1C4ikFIqkNCb4
cdmmoLKCvstmHbMpV33gSiSmM82lS5faqxrlgeEeyf+JJPkVts1RJDJLJ75dEra5HOcoYkVPo+mG
urqx/Piv//ovu27qzvKmkVyUF0VXVkGScGkXEEkpE4kojQl+wrYpqKyg77JZx2zKVZeFHuXUMdTZ
5TvvvJNV11aqxre0vvyIIpFZOvHtkrDN5ThHESt6DF3f//TTT4FXNpKQx3/+53/aef7t3/4tUCQu
7QIiKYUiEaUxwU/YNgWVFbacTNcxm3K9Bi6bfN1ckaS/z11IJ75dEra5HOdsYuXgwYNWNkVJLiV3
QyTFJBIgBvJdJMS9O//+7/9unnnmmYKMe6KBRgSIAbY5AnIxDTQioUIBMcA2AyKhQgExwDYDIoEs
KpQeSdRAcBqwTQMeFidFkfQmkzILIdEWIgFEAkVSofT8ux511FAPGlZkyZIlxbpeyY8GZjLkdCZl
hM1TGoe5RySASKBIKpRGotUop3oksCRIbrDTSY6Vah4XCYTN45Kwh0aVbQZEQoX6/6g7Rz9sKimK
4sw/iquaZLJN5EWjyjYDIimVFUpn3BoiXlckGltH90iEfsikIRGUQ6B8+fKmRYsWCcMwCL+EV36E
JeJJbsCTk2Op602JejT/+eefb4c60TANGooh1TxemfpVr0bb1a909Ytkb+jroHn8vvdL2KMB+Lxf
7npodNb69evbxEg0qrm9zaniNyxes0malk69CkoClU6SN0AkRV6h9OtX5S7QMAu6P+JlQdPoomo4
R48ebcfrUSOrIRmUuCa+4U1OeOVHWCKesHsTGltIw4qoMVdDrUqWnKjHr4xatWrZiqp1U8Ov/Afx
FS6deyR+CXtefvllOwxEvDQ09pKXtwGR5PY2p4rfsHjNJmmaa70KSwKVTpI3QCTF1rWlwdk8dNau
M+8BAwYkXBWoQimA4wPeL+FVPC4JhIIacP1wSgPOxa+LSE7U41fG5ZdfnjAonUTQoUOHjETi17Ul
gagR8J700ijD55xzznG5IBBJ7ookOX5dE155pJM0LZ16FZYEKtMkb7R9iKTYRLJ27drjBpMTrVu3
TkjB6XIfwiWBUFAD7g1slzwEfPIgdC5PXI0YMcJUqFAhVvmyFYno1KmTveoR6kZTitP47jNEktsi
SY4R14RXmSRNy6ZeJQ9wmG6SN9o+RFLsItEw2JpWKTfjad++ve0GSEckLgmEghpwDYSn+fXEVLYi
USIpVT5vYL0oRKJcDepmU5+1rniSr5wQSX6JJCxes0malk298hsp1yXJGyCSEhOJcjXr5rv6iuPR
ENrdunVLSyQuCYTCGnD1Fevmp4f6g9Xdla5Ibr31VnujPNOuLb+EPep20H7R9mkYcVVuRJK/IgmL
12ySpmVTr4KGXA9KoAaIpMREInr27GmT4yhnhiqAnjTR/Eq1mY5IRFgiHpeb7eojvvvuu+0Zv/qH
9bRKfK5svzJUQefNmxe7ctAN+6CEXWH/+yXsEbqRr32jHCP5GgOIxC1es02almm9ShaJa5I3QCQl
KhJVni5dutgzKJ39K5A1hIhLRfS7KglKxBPWgOusT8mpJBBdFfzjH/+wFV1PTQWVoZuk6uPWY5Zl
ypSxj+rG525IVyR+CXuEGhnt2+THQBFJfookLF6zSZqWab1KFkk6Sd4AkZR4I6KnnlwT9oQRRQIh
obO3+O4FP/Q0jc74xHfffZcyE1wmJCfs0Y1XNSRqJBBJ6dnmoHjNJmlaVPUqnSRvtH2IpOAbET3l
ohubOuuaMmWKfaJGT6tEIbco0L2XO++8kxhgmwGRUKFyFf0YTE/KSCC62a0+4R9++CEn1m3v3r1W
JJ9//jkxwDYDIqFCATHANgMiASoUEANsMyASKhQQA2wzIBIqFBADbDMgEioUEANsMyASoEIBMUDc
AyKhQgExwDYDIqFCATHANgMioUIBMcA2AyIBKhQgEkAk7A4qFBADbDMgEioUEANsMyASKhVw7Nl2
yM9jTyRQqYBjzj6ArI45URDxDuZVOC8g7ol7RAKclQJAFG0AuwAQCQAgEkAkAIBIAJEAACIBRAIA
iAQAkQAAIgFEAgCIBBAJACASQCQAgEgAEAkAIBJAJACASACRAAAiAUQCAIgEAJEAACIBRAIAiAQQ
CQAgEkAkAIBIABAJACASQCQAgEgAkQAAIgFEAgCIBBAJACASAEQCAIgEEAkAIBJAJACASACRAAAi
AUAkAIBIAJEAACIBRAIAiAQQCQAgEgBEAgCIBBAJACASyDmBJL8AAJEAIBIAQCRQMjIBAEQCgEgA
AJEAIgEARAKIBAAQCRSaTAAAkQAgEgBAJLnQoPIqnBcAIBLOyoFjDoBIaFCAYw+ASGhIgBgAQCQ0
IkAMACASoBEBYgAAkdCIADEAgEhoRBzYuHGjGTp0qOncubOZNWtWiW37I488YubPn08MIBJAJFCU
jciKFStM+/bt7fthw4aZ6dOnZ7W8o0ePmkqVKplnn33WLFy40CxZsqTEtr1atWrm6aefjv1/++23
m1tuuYUYAEAkEGUjMnHiRPPkk0/a961atTIbNmzIanmLFy82J554ojl48GBG88+ZM8eMHTu2SETy
6quvmmnTphEDAIgEomxEevToYRYsWGCOHTtmatasmfXyJKbTTz894/nvuece07JlyyIRCTEAgEgg
okZk9+7dtoHVq3r16vZewpAhQ8wFF1xgP5sxY4ZvWb/++qu9eqlTp44pX768adGihfniiy9i3+ts
/7zzzrNXJJdeeqm9R+LH5s2bTffu3c3ZZ59tqlataiZMmGA/f+GFF2y3mESk+fv3728/79Wrl3ns
sccS1kPfz5s3L+Gzhx56yJx77rl2O8aNG3ecSAYPHmzuv//+hHl0L0frrPUYOXKk03oiEgBEUvAi
2bFjh21oR4wYYWrVqmXfd+jQwXTq1Mm+/+CDD3zLevzxx21DP3r0aLN06VJ7z+GUU04xmzZtst9v
2bLFPPjgg+bUU0+190eWLVvmW06/fv1M27ZtbTeausKWL19uP1c57dq1Mw0aNLDzf/XVV/bz66+/
3tx1110JAtB2vfXWWwnrdtZZZ5nx48fb+TT9CSecEHiPRAK96KKLzEcffWTLOvPMM827774bup6I
BACR0K3xv8yePTt21q8z70WLFqWc9siRI/ZKYcCAAbHPdGNdja8aXA91bZ1xxhmB69SsWTPTtWtX
K4Rk/Lq2wkTy888/m4oVK1qJxaMrkqeeespXJIcPH7bbo6sgj5tuusncdtttTuuJSAAQSUGLZO/e
veb777+3Epk0aZJ9r+6qrVu32vd+DefatWuPuwoQrVu3Ntdee21aInn77bftlUzDhg3t1UC2ItHj
xvr/zTffPE4kqa5I1qxZY+dp1KiRue666+xL019zzTVO64lIABBJQYtEXVj169c3J598sv1bu3Zt
U6FCBfte3Uq6+khGjwmrrPfffz/hcz06fPXVV6clErFy5UrTpk0b2/00atSorESyatUq+/+HH37o
LJIvv/zSzqMuMQnDeyV366VaT0QCgEgKWiRCj+fWrVvXvn/jjTfMww8/HFjO/v377U103VeIp0qV
KqZbt25pi8RDN/krV64cuwrq3bu3adq0acI0N9xwg7njjjti/3/yyScJItETZ7ohHi8NdV0lf5bc
tSWR3nfffRmtJyIBQCQFLxI98qtHf8W9995r3nvvvdCyevbsaa9edC9FYtETXCr/s88+S0skkydP
tk9EqVEeOHCgad68ecJ3ulmvBwI8Hn30UVOjRg3bhaWrhnr16h3XzaZ7G1o3XZXoQQBdRZx22mkp
75EIyVMPD7z22mvm0KFDZs+ePQlPoQWtJyIBQCQFL5Lhw4ebKVOm2PfqztIjwWGooe3SpYu9MlEj
rTP0qVOnJkzjerO9bNmy9gZ548aNE27y79q1yzRp0sReLfTp08d+tn79enPZZZfZbdFV1OrVq48T
ibq39NivPteVyDvvvBP6y3ZdlTzwwAP2PohuvEtgmsZlPREJACIpeJFkw4EDB8w333xju5QyRVcA
O3fuTPn99u3b7TTxfPvtt6Hl6hHkdLuffvnlF/P111/bv+muJyIBQCSIBIgBAEQCNCJADAAgEhoR
IAYAEAmNCBADAIiERiRj9PSWntjKliiSUZHQCpEAIJJiaESiTvIUVXlRDP0eVkahJbhCJIBIoEga
kaiTPOWTSAotwRUiAUQCedGI5JNIiAEARAIRNCLJSZ68/z/99FP7i24lvIofXkToh37Kxa4hSvQr
cGVU1JAlfiKJKhlVWPIplzKi2HZEAoBIEEnIFYT+11Dyl1xyiXnppZfME088YefVL749JIYyZcqY
MWPG2GFLdEPbSz6VXF5UyajCkk+5lBHFtiMSAESCSBwaU42dtW7dOvu/kkWddNJJNl+J0LhUugpp
1aqVU3lRJKMKSz7lmtAq221HJACIBJE4NqbJ9zjUuOoMXXiJoNS1FYVIXJJRhSWfck1ole22IxIA
RIJIImhMvURQqX4rkq5IXJJRhSWfck1ohUioRoBIIAdEolFwNbR7u3btnMqLIhlVWPIp14RWiIRq
BIgEckAkYtCgQaZcuXL2ZvfRo0ftFYNS8PrNH1UyqrDkUy5lIBKqESASyBGRqCFXTnUle9JLT1Dp
aSm/+aNKRhWWfMqlDERCNQJEAjnWiEgoromtokpGFZR8yrUMYgAAkQCNCBADAIiERgSIAQBEQiMC
xAAAIqERAWIAAJFAXjQiUSW8AkQCgEgKtBFxedS2KJYDiAQAkZRSkSQnlZozZ44ZO3ZsWmX6zVNo
yaoQCQAiKViRJKMfOLZs2TKtMjOZhxgAQCQQcSPilxBKAy1Onjw5No1LcqpZs2aZjh072qRTDRs2
jP3SPZVI4pNKaXh4DX+iX6yr3P79+4eWmWqe+HLvvvtuO0RLPBpW5YorrjAHDx4MTZaFSAAQCTg0
Ii4JoVySU6lh11AiyuUxfPhwO5TJvn37Uook/v9NmzbZQSAbNGhgFi5cGEuSFVRmqnniy50wYYId
LiX+V/B9+/Y1nTt3tu/DkmUhEgBEAiGNiGtCKBeRxKPGXt/PnTvXSSQirJvKr0y/eeLL/eGHH2xi
Km8ejdelqxj9H5YsC5EAIBJwaERcE0K5ikRXBrpyUAOv72fOnJm1SILKDBOJuPnmm03Xrl3te62v
urA0YnFYsixEAoBIwKERcU0IFSYSDdqoxrpmzZr2SkYJp7IViUuZLiLRsPO68ti/f7+Vinf1FZYs
C5EAIBJwaERcE0KFJafS/Qn9v2DBAvu/uszSFUnv3r1N06ZNY/+7lJk8j1+5EohE8txzz9kh7717
KWHJshAJACIBx0bEJSFUWHIqDeuuG/S6ub1t2zabhErf6wkwV5HoKTHlGNmxY4dzmcnz+JUrdGWj
G/WNGzdO+DwsWRYiAUAk4NCIuCSEcklOpcdv1Vgrc+KwYcNMnz59bCPvdRWFiWTXrl2mSZMm9ipB
87qU6TePn0h0c13r++KLLyZ8HpYsC5EAIBJIoxGJTwiVKrNgWHIqndHrzN5DVxLpsn379oQyXMpM
niddwpJlIRIARAJpNiJhKWoBkQAgEhqRQP74xz/aeyGASAAQCdCIADEAgEhoRIAYAEAkNCIxSHBF
DAAgEhqRrCjqxFMktkIkAIikFDUifomnirqhJ7EVIgFAJKWoEXEZCwsQCQAiyfNGZPPmzaZ79+72
V+0aGVdDkggN0uj9WtxDI+bWr1/f/Pjjj7EEUp9++qlp1qyZqV69esKwKqkST3kiSTWfCEs4lWqd
RXxiq7BpiQEARAIRNCL9+vUzbdu2NRs2bDCLFy82y5cvt5+//PLLdugRScNj0KBB5sYbb4wJoU6d
OuaSSy6xyaeeeOIJuwz9QlwEJZ4Kmk+EJZxKtc5+VzxB0xIDAIgEImhEdFWgQQ294VE8JBCNQeU9
YaXRd88555xY7hI12JUrV7bZC73vlURq0qRJsTJSdW0FzeeScCrVOvuJJGhaYgAAkUAEjYh+wS5h
KCe6rgDi6dSpk2nRooV9r8EclZL3yJEjvg22kCB0lREmkqD5XBJOBa1zcvlB0xIDAIgEImpEVq5c
aYeP17Dto0aNin0+e/Zs+5nuM6ibasCAAc5CyFQkrgmnUq2zX/mppiUGABAJRNyIDBkyxDbqXjeQ
up2qVKlikz8pKZQa5HRE4pJ4Knm+dBNOJa9z0FNhydMSAwCIBCJoRJQcSlccalwHDhxomjdvnvC9
nrbSvMlJoVxE4pp4Knm+sIRTQevslzAraPuIAQBEAlk2IroZrauNihUrWlksWrQo4Xs14Jp3/Pjx
aYvENfFU8nxhCaeC1tnvZnvQ9hEDAIgEImhEdNa/c+dO3+/06K4acl0VZEqmiaeCEk4FrXM20yIS
AEQCETcit956q7nzzjvZgYgEAJHQiKS/C/fu3WtF8vnnn7MDEQkAIqERYRcSA8QAIBKgEQFiAACR
0IgAMQCASGhEgBgAQCQ0IkAMACASoBEBYgAAkdCIADEAgEhoRIAYAEAkNCJADAAgEqARAWIAAJHQ
iAAxAIBIaESAGABAJDQkwLEHQCRAgwIccwBEUrQNC6/CeQEAIgHOzAEAkQAiAQBEAogEABAJIBIA
QCQAiAQAEAkgEgBAJIBIAACRACIBAEQCgEgAAJEAIgEARAKIBAAQCSASAEAkAIgEABAJIBIAQCSA
SAAAkQAiAQBEAoBIAACRACIBAEQCiAQAEAkgEgBAJACIBACRACASAEAkgEgAAJEAIgEARAKIBAAQ
CQAiAQBEAogEABAJIBIAQCSASAAAkQAgEgBAJIBIAACRACIBAEQCpVIgyS8AQCQAiAQAEAmUjEwA
AJEAIBIAQCSASAAAkQAiAQBEAoUmEwBAJACIBAAQSS40qLwK5wUAiISzcuCYAyASGhTg2AMgEhoS
IAYAEAmNCBADAIgEaESAGABAJDQiQAwAIBIaEQc2btxohg4dajp37mxmzZpVYtv+yCOPmPnz5xMD
iAQQCRRlI7JixQrTvn17+37YsGFm+vTpWS3v6NGjplKlSubZZ581CxcuNEuWLCmxba9WrZp5+umn
Y//ffvvt5pZbbiEGABAJRNmITJw40Tz55JP2fatWrcyGDRuyWt7ixYvNiSeeaA4ePJjR/HPmzDFj
x44tEpG8+uqrZtq0acQAACKBKBuRHj16mAULFphjx46ZmjVrZr08ien000/PeP577rnHtGzZskhE
QgwAIBKIqBHZvXu3bWD1ql69ur2XMGTIEHPBBRfYz2bMmOFb1q+//mqvXurUqWPKly9vWrRoYb74
4ovY9zrbP++88+wVyaWXXmrvkfixefNm0717d3P22WebqlWrmgkTJtjPX3jhBdstJhFp/v79+9vP
e/XqZR577LGE9dD38+bNS/jsoYceMueee67djnHjxh0nksGDB5v7778/YR7dy9E6az1GjhzptJ6I
BACRFLxIduzYYRvaESNGmFq1atn3HTp0MJ06dbLvP/jgA9+yHn/8cdvQjx492ixdutTeczjllFPM
pk2b7PdbtmwxDz74oDn11FPt/ZFly5b5ltOvXz/Ttm1b242mrrDly5fbz1VOu3btTIMGDez8X331
lf38+uuvN3fddVeCALRdb731VsK6nXXWWWb8+PF2Pk1/wgknBN4jkUAvuugi89FHH9myzjzzTPPu
u++GriciAUAkdGv8L7Nnz46d9evMe9GiRSmnPXLkiL1SGDBgQOwz3VhX46sG10NdW2eccUbgOjVr
1sx07drVCiEZv66tMJH8/PPPpmLFilZi8eiK5KmnnvIVyeHDh+326CrI46abbjK33Xab03oiEgBE
UtAi2bt3r/n++++tRCZNmmTfq7tq69at9r1fw7l27drjrgJE69atzbXXXpuWSN5++217JdOwYUN7
NZCtSPS4sf5/8803jxNJqiuSNWvW2HkaNWpkrrvuOvvS9Ndcc43TeiISAERS0CJRF1b9+vXNySef
bP/Wrl3bVKhQwb5Xt5KuPpLRY8Iq6/3330/4XI8OX3311WmJRKxcudK0adPGdj+NGjUqK5GsWrXK
/v/hhx86i+TLL7+086hLTMLwXsndeqnWE5EAIJKCFonQ47l169a179944w3z8MMPB5azf/9+exNd
9xXiqVKliunWrVvaIvHQTf7KlSvHroJ69+5tmjZtmjDNDTfcYO64447Y/5988kmCSPTEmW6Ix0tD
XVfJnyV3bUmk9913X0briUgAEEnBi0SP/OrRX3Hvvfea9957L7Ssnj172qsX3UuRWPQEl8r/7LPP
0hLJ5MmT7RNRapQHDhxomjdvnvCdbtbrgQCPRx991NSoUcN2YemqoV69esd1s+nehtZNVyV6EEBX
EaeddlrKeyRC8tTDA6+99po5dOiQ2bNnT8JTaEHriUgAEEnBi2T48OFmypQp9r26s/RIcBhqaLt0
6WKvTNRI6wx96tSpCdO43mwvW7asvUHeuHHjhJv8u3btMk2aNLFXC3369LGfrV+/3lx22WV2W3QV
tXr16uNEou4tPfarz3Ul8s4774T+sl1XJQ888IC9D6Ib7xKYpnFZT0QCgEgKXiTZcODAAfPNN9/Y
LqVM0RXAzp07U36/fft2O0083377bWi5egQ53e6nX375xXz99df2b7rriUgAEAkiAWIAAJEAjQgQ
AwCIhEYEiAEAREIjAsQAACKhEckYPb2lJ7ayJYpkVCS0QiQAiKQYGpGokzxFVV4UQ7+HlVFoCa4Q
CSASKJJGJOokT/kkkkJLcIVIAJFAXjQi+SQSYgAAkUAEjUhykifv/08//dT+olsJr+KHFxH6oZ9y
sWuIEv0KXBkVNWSJn0iiSkYVlnzKpYwoth2RACASRBJyBaH/NZT8JZdcYl566SXzxBNP2Hn1i28P
iaFMmTJmzJgxdtgS3dD2kk8llxdVMqqw5FMuZUSx7YgEAJEgEofGVGNnrVu3zv6vZFEnnXSSzVci
NC6VrkJatWrlVF4UyajCkk+5JrTKdtsRCQAiQSSOjWnyPQ41rjpDF14iKHVtRSESl2RUYcmnXBNa
ZbvtiAQAkSCSCBpTLxFUqt+KpCsSl2RUYcmnXBNaIRKqESASyAGRaBRcDe3erl07p/KiSEYVlnzK
NaEVIqEaASKBHBCJGDRokClXrpy92X306FF7xaAUvH7zR5WMKiz5lEsZiIRqBIgEckQkasiVU13J
nvTSE1R6Wspv/qiSUYUln3IpA5FQjQCRQI41IhKKa2KrqJJRBSWfci2DGABAJEAjAsQAACKhEQFi
AACR0IgAMQCASGhEgBgAQCRAIwLEAAAioRFJRVElnyq0pFaIBACRFEQjMmfOHDN27NiEz5KTT/lN
E0W5xAAAIoFS0IjoR44tW7bMepoo5iEGABAJODYifgmhNNDi5MmTY9O4JKeaNWuW6dixo0061bBh
w9gv3T3CkkZpiHgNgaJfravs/v37J8wXNE3Qsl3Kvfvuu+1QLvFo+JUrrrjCHDx4MDSpFiIBQCQF
LRKXhFAuyanUYGsoEeXyGD58uB3KZN++fbHvw5JGbdq0yQ4E2aBBA7Nw4ULfRFmppglatku5EyZM
sMOqxP9avm/fvqZz5872fVhSLUQCgEgKViSuCaFcRBKPGnF9P3fu3ASRhCWN8uuCSr4pHtZN5bfs
sHJ/+OEHuy7ePBrXS1cx+j8sqRYiAUAkBS0S14RQriLRGb+uCNRw6/uZM2emFIJIHhAxG5EELdul
3Jtvvtl07drVvtd2qQtLIxuHJdVCJACIpKBF4poQKkwkGrRRjXDNmjXtlYwSThWXSFyW7VKuhqfX
lcf+/futVLyrtLCkWogEAJEUtEhcE0KFJafSfQf9v2DBAvu/uq0yEUnv3r1N06ZNAxv85Glclu1S
rgQikTz33HN2aHzvXkpYUi1EAoBIClokwiUhVFhyKt0w1w163bTetm2bTUKl7/UEWDoi0ZNiyjOy
Y8eOlPMlT+OybJdyha5sdKO+cePGCZ+HJdVCJACIpKBF4pIQyiU5lR6rVSOszInDhg0zffr0sY23
1wXkIpJdu3aZJk2a2CsAze83n980Yct2KVfo5rq268UXX0z4PCypFiIBQCQFLRKP+IRQqTILhiWn
0pm6ztg9dIWQCdu3b08ox2Ual2W7lBtEWFItRAKASApaJPGEpaiF0h8DAIgEsmpE/vjHP9p7IYBI
ABAJ0IgAMQCASGhEgBgAQCQ0IjGmTp1qJk6cyAFBJACIhEYkM4o6oVQhJqxCJACIpNQ2In4JpYq6
oS/EhFWIBACRlNpGxGWMK0AkAIgkzxuRzZs3m+7du9tftWvEWw01IjRIo/crcA+NhFu/fn3z448/
ZpyoyhNJqvlEWCKpVOss4hNWhU1LDAAgEoigEenXr59p27at2bBhg1m8eLFZvny5/fzll1+2Q4pI
Gh6DBg0yN954Y0wImSaqCppPhCWSSrXOflc8QdMSAwCIBCJoRHRVoMEKveFRPCQQjS3lPWGlUXXP
OeecWO6SbBJVBc3nkkgq1Tr7iSRoWmIAAJFABI2IfsEuYSjXua4A4unUqZNp0aKFfa/BHJWS98iR
I74Ntsgkv0jyfC6JpILWObn8oGmJAQBEAhE1IitXrrTDx2s49lGjRsU+nz17tv1M9xnUTTVgwABn
IWQqEtdEUqnW2a/8VNMSAwCIBCJuRIYMGWIbda8bSN1OVapUsUmdlOxJDXI6InFJKJU8X7qJpJLX
OeipsORpiQEARAIRNCJK+qQrDjWuAwcONM2bN0/4Xk9bad7kZE9RJarymy8skVTQOvslwgraPmIA
AJFAlo2IbkbraqNixYpWFosWLUr4Xg245h0/fnzaInFNKJU8X1giqaB19rvZHrR9xAAAIoEIGhGd
9e/cudP3Oz26q4ZcVwWZkmlCqaBEUkHrnM20iAQAkUDEjcitt95q7rzzTnYgIgFAJDQi6e/CvXv3
WpF8/vnn7EBEAoBIaETYhcQAMQCIBGhEgBgAQCS52oisXbs29qt1+D+KOxHXqlWriux3LogEEAkU
WSOiHxpefvnl5ujRo+yoJKIa9t61HOVTiX/UGZEAIJK8EIl+fR7/O46iwC/JVSGJxDXhlmSu0ZFn
zJiBSAAQSX6IRONp/fM//3ORd2v5jbtVSCJJh+nTp5vatWsjEgBEkh8iUUOpoUPi8ZJDaaDEq666
yvz2t78148aNsz8MVH4PDSd/88032xwfHkHJqFIluZo1a5bp2LGjnV6j8yb/ej6MsPnDkm+5lBEv
krBkX1El3NIYZ2XKlDFLly5FJACIJPdFUr58ed+86jojvvLKK21iKW/Qxt///vemb9++tpuqRo0a
NtGVR1AyqlRJriQYdakpN8nw4cPtkCj79u1z3qaw+V2SaLmU4YkkLNlXlAm3zj//fLu+iAQAkeS0
SHbv3m0/V/dWskjUkHnDimzcuNFO96c//SmhIZRohEsyqrCuLTXeWsbcuXMz2j6/+V2Sb7mU4Qkg
LNlXlAm3tK969OiBSAAQSW6LRFcK+jz5l+vJjZ7GytJ0H3/8ccKZuLqCvO6dsGRUqUSiKxRdCeh7
lTFz5szYd5pfXWvJLwnQZX6XASLTLSMo2VeUCbe0nPbt2yMSAESS2yI5cOCA/Tz5CaF0ReKSjCpZ
JMeOHbNn5DVr1rT3LTRtciP+t7/9zfz1r3897qUrAZf5w0SSSRlByb5EVAm3JNHk+zGIBACR5JxI
hK4cnnnmmaxE4pKMKjnJle6TqMwFCxbEuomSG/EgXOYPE0kmZQQl+4on24Rb//RP/2See+45RAKA
SHJfJDqj1tNI2YhEuCSjik9ypRveOhPX00rbtm2z82sZejrMBZf5w0SSaRmpkn1FlXBL+07r9d//
/d+IBACR5L5I1q9fbx8/1f2SbEQSlozKL8mVGmRNX65cOTNs2DD7ueZLzs+eirD5Xe6RZFJGqmRf
USXc0qPCRTF0PyIBRAJF1ojMnz/f/Mu//EskywlKRuVJKT7Jlc6+4//XlUE6ZDt/JmUEJfvKNuGW
Hlz43e9+l1EiMEQCgEhKTCRCj7Tu37+fHeVAUSb7+o//+A/z3XfflUgMACASoBEpBvI52RcxAIgE
aESAGABAJDQiQAwAIBIaESAGABAJjQgQAwCIBGhEgBgAQCQ0IkAMACASGhEgBgAQCY0IEAMAiARo
RIAYAEAkNCJADAAgEhoRIAYAEAmNCBADAIgEaEiAYw+ASGhQgGMOgEhyumHhVTgvAPgf/h/kMN+k
wmMtagAAAABJRU5ErkJggg==
</FILE>
</FIGURE>
</FIGURES>
<FEEDBACK/>
<APPENDICES/>
<EXTENSIONS>
<EXTENSION ID="FLOW_1" NAME="FIGURE" REVMAN_VERSION="5.1.0" TYPE="FLOWCHART">
<ALIAS ALIAS_ID="1">
<FLOWCHARTBOX TEXT="&lt;p&gt;# of studies included in quantitative synthesis (meta-analysis)&lt;/p&gt;" WIDTH="120">
<FLOWCHARTBOX TEXT="&lt;p&gt;# of studies included in qualitative synthesis&lt;/p&gt;" WIDTH="120">
<FLOWCHARTBOX TEXT="&lt;p&gt;# of full-text articles assessed for eligibility&lt;/p&gt;" WIDTH="120">
<FLOWCHARTBOX TEXT="&lt;p&gt;# of records screened&lt;/p&gt;" WIDTH="120">
<FLOWCHARTBOX TEXT="&lt;p&gt;# of records after duplicates removed&lt;/p&gt;" WIDTH="200">
<FLOWCHARTBOX TEXT="&lt;p&gt;# of records identified through database searching&lt;/p&gt;" WIDTH="120"/>
<FLOWCHARTBOX TEXT="&lt;p&gt;# of additional records identified through other sources&lt;/p&gt;" WIDTH="120"/>
</FLOWCHARTBOX>
<OUT TEXT="&lt;p&gt;# of records excluded&lt;/p&gt;" WIDTH="120"/>
</FLOWCHARTBOX>
<OUT TEXT="&lt;p&gt;# of full-text articles excluded, with reasons&lt;/p&gt;" WIDTH="120"/>
</FLOWCHARTBOX>
</FLOWCHARTBOX>
</FLOWCHARTBOX>
</ALIAS>
</EXTENSION>
</EXTENSIONS>
</COCHRANE_REVIEW>
